# Supplementary material for: Peroxiredoxin 1-Toll-like receptor 4-p65 axis inhibits receptor activator of nuclear factor kappa-B ligand-mediated osteoclast differentiation
Source: iScience. 2024 Nov 26;27(12):111455. doi: 10.1016/j.isci.2024.111455 (PMC11667055; doi:10.1016/j.isci.2024.111455)
Supplement: Table S1. K-means clustering of DEGs, related to Figure 2 [file mmc2.xlsx]

## Sheet: Sheet1
Table S1. K-means clustering of 4,328 differentially expressed genes (DEGs), Related to Figure 2
Gene Symbol	k-mean clusters	MC_rep1/ FPKM	MC_rep2/ FPKM	MP_rep1/ FPKM	MP_rep2/ FPKM	RC_rep1/ FPKM	RC_rep2/ FPKM	RP_rep1/ FPKM	RP_rep2/ FPKM
Hexb	1	224.798	238.643	258.508	253.761	151.628	141.317	139.454	136.966
Tgfbr1	1	24.413	24.09	27.706	28.727	24.61	22.941	19.326	18.703
Ggh	1	34.405	36.798	50.551	49.02	24.499	20.399	40.385	37.087
Xylt2	1	38.406	40.833	65.759	69.257	18.073	19.156	44.243	44.564
Adam8	1	543.699	547.697	729.653	726.52	274.684	309.183	552.982	585.131
Ap3s1	1	41.244	46.438	49.576	48.065	36.19	34.736	42.113	39.7
Rab11a	1	70.372	71.722	86.628	86.477	49.619	47.039	60.468	58.544
Zscan29	1	7.792	8.894	10.348	10.195	6.129	6.75	8.801	8.295
Ctsb	1	1590.85	1631.94	2290.47	2315.95	462.243	495.599	1236.85	1256.43
Ampd3	1	23.645	24.705	29.224	30.189	12.038	12.865	22.73	23.397
Zfp61	1	3.177	3.429	3.643	3.15	2.116	2.612	3.057	3.927
Vat1	1	90.197	97.079	121.057	125.963	51.451	55.463	90.879	97.826
Naglu	1	25.381	26.742	35.089	33.22	18.481	21.225	25.939	28.958
Bcorl1	1	1.47	1.532	1.452	1.632	1.032	1.194	1.493	1.476
Gpr157	1	3.315	3.678	5.62	5.467	1.957	2.002	3.584	4.237
Slc28a2	1	8.206	7.703	13.382	13.644	2.625	1.957	6.815	6.365
Gpsm3	1	52.628	53.519	63.819	65.266	39.94	41.923	49.683	51.228
Grina	1	56.279	59.303	88.76	87.641	29.229	33.955	71.315	72.762
Hmox1	1	228.726	223.756	421.054	422.235	50.222	59	171.002	171.117
Fabp4	1	7.953	6.311	17.674	17.287	2.389	2.486	7.893	10.246
Tmem159	1	15.006	14.642	17.471	17.732	10.546	11.831	15.904	14.54
Ghdc	1	8.696	7.465	9.387	9.849	6.764	7.17	8.589	9.014
Rbbp9	1	5.912	5.924	6.741	6.512	5.192	4.529	5.533	5.904
Shld1	1	3.941	4.134	5.45	5.051	4.243	3.539	3.155	3.451
Adgre1	1	384.677	357.757	483.522	527.207	235.243	220.281	405.001	402.179
Dgkz	1	76.287	77.167	98.559	102.053	54.335	59.53	64.462	68.127
Fbxl5	1	24.449	23.578	30.36	26.608	18.132	17.085	28.113	26.181
Mfsd9	1	1.901	2.162	2.861	2.54	1.142	1.454	1.46	2.238
Gm16907	1	2.727	2.86	3.246	3.436	1.593	1.509	2.455	2.323
Tmcc3	1	3.879	4.049	6.897	7.245	1.84	1.818	4.373	4.332
Aif1	1	54.843	54.837	69.552	76.182	28.909	27.854	58.807	57.165
BC052040	1	3.304	3.818	4.402	4.529	3.078	3.138	3.558	3.761
Cpd	1	52.637	52.445	65.892	70.053	30.388	28.408	51.658	53.054
Ccl7	1	68.25	81.982	305.599	274.127	3.877	4.483	43.617	40.308
0610009E02Rik	1	7.218	8.428	11.072	9.4	1.886	2.244	5.572	5.495
Ms4a6c	1	173.42	169.255	201.004	206.703	108.193	99.198	193.247	187.742
AV051173	1	27.728	38.19	45.099	33.43	12.04	12.022	31.668	25.077
Kcnk13	1	23.025	23.556	26.731	28.591	13.984	14.497	21.984	22.748
Wwc2	1	5.466	5.47	6.587	6.839	3.854	4.214	4.897	5.027
Lrpap1	1	59.845	54.885	71.841	70.164	35.594	35.839	49.478	47.778
Coro2a	1	24.072	26.569	30.671	30.34	15.147	15.38	23.794	26.421
Il7r	1	22.864	24.859	54.286	49.83	6.082	5.435	31.107	30.548
Stat2	1	27.436	34.359	48.14	47.308	13.104	14.482	37.904	39.052
Cul9	1	2.294	2.387	2.417	3.177	1.485	1.851	2.399	2.229
Ifnar2	1	92.413	92.796	98.965	108.919	65.908	68.527	89.34	92.268
Irf2	1	26.131	28.344	30.595	29.685	21.06	21.238	26.536	28.593
Mthfs	1	6.859	7.967	13.879	12.287	5.524	6.561	6.557	6.439
Invs	1	2.8	2.759	2.634	3.316	2.061	1.98	2.677	2.859
Atp1a3	1	26.601	29.189	37.727	40.743	10.535	12.48	30.605	33.74
Gab1	1	2.94	3.007	3.791	3.938	1.172	1.409	2.055	2.539
Cd300lf	1	9.875	8.841	19.659	17.148	2.591	2.046	7.915	7.016
Xpc	1	5.923	5.794	6.134	6.834	4.939	4.54	5.424	5.84
Ercc1	1	7.194	7.023	8.287	7.888	5.206	5.49	6.882	6.753
Sesn2	1	7.282	6.456	7.712	7.983	4.632	5.288	7.596	7.859
Ccr2	1	53.914	49.739	62.362	66.127	36.139	31.715	47.939	46.266
Zfp963	1	2.335	2.566	2.624	3.099	1.829	1.634	2.218	2.411
Aph1c	1	3.965	4.1	6.223	4.902	2.223	2.029	3.711	3.699
Tent5a	1	9.016	9.792	12.97	12.64	5.634	4.974	9.888	9.215
Alg12	1	5.163	6.24	7.755	6.076	5.121	4.871	5.945	5.719
Aga	1	16.737	18.58	21.224	24.048	16.993	15.679	18.39	16.763
C3ar1	1	169.422	168.539	288.394	291.492	70.332	65.414	199.815	203.023
Sh3pxd2b	1	18.003	20.151	23.898	24.679	13.782	15.696	20.545	22.545
B430306N03Rik	1	34.78	36.202	49.592	47.256	8.34	7.817	26.236	25.547
H2-DMb1	1	6.298	6.114	7.324	7.724	4.395	5.216	6.11	4.56
S1pr2	1	31.397	32.717	38.559	40.101	17.484	17.572	26.235	26.631
Nampt	1	39.468	40.162	53.665	53.571	27.961	25.497	44.014	42.126
Htatip2	1	43.578	43.619	48.634	47.196	31.517	30.765	47.473	49.492
Zfp455	1	1.447	1.327	2.263	1.873	1.178	1.048	1.393	1.128
Grn	1	805.383	937.555	1178.35	1192.05	496.373	580.809	938.909	992.453
Slc11a1	1	183.123	176.634	242.071	240.597	55.753	59.507	164.979	172.245
Slc23a2	1	18.435	17.852	23.805	24.547	9.362	9.015	17.672	18.741
Msl3l2	1	2.45	2.61	3.883	3.315	1.922	1.978	2.657	2.579
Mafb	1	47.016	51.326	65.086	67.418	21.356	23.382	44.621	46.126
B3gnt3	1	5.635	5.535	6.221	6.753	3.88	4.195	5.846	5.504
Foxj2	1	8.529	8.285	8.281	9.086	6.069	6.013	8.585	8.356
Prdx1	1	1294.34	1221.42	1779.39	1769.65	619.991	566.917	1231.46	1182.32
Inppl1	1	42.092	43.428	46.898	51.767	29.998	32.537	36.966	40.119
Dennd4c	1	16.594	16.562	20.562	21.327	15.283	12.723	17.164	17.224
Diaph2	1	7.863	7.915	8.627	9.212	4.81	4.892	8.079	8.397
Gnptg	1	18.321	17.439	20.838	22.054	13.669	14.635	16.528	15.325
Rffl	1	3.8	3.741	6.13	5.851	3.63	3.333	3.87	3.546
Ccdc71l	1	19.606	21.199	22.341	21.767	16.348	15.786	19.739	18.541
Fam241a	1	10.642	12.662	16.298	14.471	11.736	10.044	12.854	11.365
Cd300c2	1	80.937	70.949	93.525	95.166	50.366	47.429	68.607	66.619
Pilra	1	29.849	25.119	29.758	31.43	16.954	15.955	25.471	28.231
Zbtb4	1	5.001	4.861	6.332	6.477	2.377	2.55	4.039	3.99
Ctsc	1	138.975	136.496	187.737	185.958	71.463	69.889	128.68	123.852
Renbp	1	50.905	53.236	56.166	57.871	38.452	41.803	49.529	46.839
Timp2	1	31.204	36.695	45.557	49.766	27.708	31.011	33.778	36.871
Ccl3	1	43.613	44.906	69.362	67.829	6.07	5.419	24.721	22.754
Ilvbl	1	12.439	12.702	15.451	14.97	10.626	11.603	12.684	12.371
Stx4a	1	56.632	55.532	65.764	62.878	45.152	49.29	48.357	48.849
Siglec1	1	73.946	76.811	131.41	154.744	7.688	9.135	54.656	64.293
Trem2	1	406.282	388.709	513.688	518.214	189.339	202.374	317.721	309.234
Ch25h	1	26.079	29.396	48.01	46.705	1.372	1.53	9.811	9.98
Arl8a	1	75.544	80.7	88.402	91.106	61.828	58.798	71.716	74.756
Cttnbp2nl	1	39.519	40.875	46.583	49.884	34.462	34.08	35.712	36.845
C130026I21Rik	1	4.081	2.904	5.547	4.564	1.514	1.52	3.413	3.916
Rhbdf2	1	18.769	19.189	22.319	23.218	10.662	12.276	19.68	20.096
C1ra	1	2.849	3.117	3.04	3.997	1.36	1.368	3.214	3.114
Mindy1	1	22.708	23.126	29.592	25.241	13.702	14.971	22.403	22.158
Lonrf3	1	23.942	22.666	27.428	26.798	15.867	14.762	21.879	21.352
Folr2	1	137.042	144.573	252.022	244.736	28.875	26.828	108.817	102.413
Dck	1	84.564	101.135	107.665	107.175	58.812	54.571	98.613	98.499
Sash1	1	50.864	52.906	74.784	80.169	21.711	21.433	51.96	52.665
Cebpa	1	37.021	35.993	61.494	68.004	16.203	18.552	31.471	34.309
Akt3	1	12.498	11.929	14.748	14.511	10.558	9.432	13.644	13.03
Hpse	1	11.011	9.532	16.303	16.575	4.063	4.187	10.847	10.521
Slc7a8	1	81.994	91	148.065	155.945	26.442	29.542	74.368	80.963
Klf2	1	13.05	14.576	15.729	17.813	6.395	7.35	11.995	11.97
Tmem165	1	44.261	38.065	48.032	48.589	36.903	34.118	42.422	40.711
Rab2b	1	5.14	4.933	6.006	6.56	3.564	3.193	4.598	4.646
Snx18	1	19.606	18.227	22.809	24.287	13.627	13.345	20.02	18.475
Pld1	1	5.816	6.613	7.495	7.175	4.746	5.568	5.688	5.82
Nfil3	1	5.044	4.863	5.552	4.801	3.153	3.115	4.881	5.074
Ctsh	1	65.072	57.724	102.057	103.08	39.954	38.271	67.061	64.163
Gclc	1	43.767	41.187	56.572	57.583	23.169	22.138	31.093	31.956
Ncoa7	1	9.411	11.426	11.364	9.369	7.976	7.129	10.955	10.969
Prdx5	1	133.53	133.319	179.642	184.487	81.165	87.362	136.226	135.045
Creg1	1	303.021	290.043	379.755	391.048	125.937	119.161	235.566	236.892
Ugdh	1	40.118	40.441	48.898	45.913	33.903	32.215	41.88	41.626
Otud1	1	2.609	3.219	3.535	3.235	1.891	1.901	3.011	2.435
Kctd11	1	3.154	3.301	3.343	3.896	2.682	2.48	3.178	2.886
Man2b2	1	32.458	34.61	35.346	38.679	21.713	26.97	30.714	32.568
Pikfyve	1	7.553	7.909	8.726	8.468	5.662	5.436	7.469	7.045
Sp110	1	38.899	37.837	46.117	47.06	21.373	23.333	41.538	38.508
Neu1	1	27.208	27.513	30.719	30.453	19.89	20.2	25.187	26.443
Lilrb4a	1	371.352	344.281	511.884	489.772	158.491	142.355	380.335	358.619
Stoml1	1	5.971	7.123	7.962	8.344	4.389	5.498	6.194	5.845
Mef2a	1	61.045	63.176	85.511	86.959	36.91	36.155	55.892	55.894
Zc2hc1a	1	3.699	4.008	4.685	4.379	3.348	2.799	3.368	3.09
BC031181	1	68.55	74.265	84.309	82.869	63.511	56.835	69.131	70.393
Optn	1	2.706	3.065	4.146	4.487	1.62	1.853	3.326	3.198
Vav1	1	46.028	50.329	52.561	53.984	34.163	34.851	43.194	44.394
Cd84	1	149.399	126.798	213.543	211.938	44.805	41.47	105.928	100.408
Ctso	1	16.228	15.578	18.956	20.345	12.719	11.13	14.324	15.552
Atf3	1	34.483	37.464	68.572	67.916	4.986	4.348	25.154	23.412
Tbxas1	1	58.445	56.75	79.297	82.961	19.418	19.075	36.068	38.232
Znrf1	1	9.128	8.994	11.036	11.883	6.184	7.583	9.388	10.637
Galns	1	24.58	29.528	32.742	31.011	18.425	19.243	20.689	22.985
Nipa1	1	6.416	6.784	7.501	8.207	5.233	4.891	6.117	6.284
Tlr3	1	8.763	10.53	11.261	11.329	6.776	6.003	10.235	9.234
Lrp12	1	22.122	23.137	33.407	32.422	6.581	5.687	16.393	15.777
Dhrs7	1	28.836	28.939	36.11	35.627	24.764	24.714	28.599	31.306
Tex264	1	36.125	32.903	42.254	41.124	20.774	22.449	28.107	32.553
Ccr5	1	48.184	49.337	78.402	78.705	20.508	18.737	45.066	45.24
Filip1l	1	20.16	18.024	23.729	23.842	16.808	15.221	16.032	16.156
Rhob	1	42.557	47.669	66.528	67.727	11.795	12.914	29.441	30.11
Pim1	1	8.543	10.037	12.335	12.349	5.278	4.25	8.947	9.126
Ptrh1	1	4.696	5.521	6.372	6.252	2.265	3.545	4.709	4.527
Spry2	1	4.344	4.699	5.972	6.69	3.783	3.556	2.953	3.595
Arhgap25	1	20.764	23.503	31.926	28.677	7.203	9.114	17.963	17.319
Cpeb2	1	6.972	8.108	11.243	11.241	3.094	3.183	5.986	5.686
Cmklr1	1	10.07	8.814	15.601	15.119	2.891	2.517	8.618	8.792
Tmem87b	1	10.097	9.68	12.41	11.191	6.659	5.83	8.807	8.941
H2-M3	1	30.661	30.138	38.548	40.492	15.567	14.07	27.704	30.151
Fbxo33	1	20.229	19.458	22.523	22.592	15.598	15.285	17.893	17.65
Ms4a6b	1	97.266	92.517	128.845	137.729	44.47	43.509	112.654	108.354
Tcf7l2	1	3.259	3.903	6.111	4.767	1.779	2.153	2.915	2.731
Socs6	1	6.757	6.889	8.675	8.354	5.607	5.023	6.187	6.099
Ankrd13d	1	5.023	5.848	6.653	6.774	2.588	2.929	4.283	4.48
Tnfsf12	1	24.025	26.346	37.577	37.18	11.659	12.691	24.64	25.108
Tmem189	1	98.517	93.547	118.919	115.181	66.391	69.744	95.26	99.593
Prrg2	1	8.624	6.89	9.357	9.689	6.411	5.823	6.722	6.35
Lpp	1	3.109	3.148	4.293	4.432	2.577	2.729	3.246	3.524
Unc93b1	1	229.659	227.88	235.431	244.487	162.892	178.812	222.172	231.507
Ccl6	1	217.361	194.815	512.75	494.174	30.679	28.33	150.684	151.31
Dennd1c	1	10.596	12.604	13.449	11.454	5.465	7.666	10.599	11.231
Gclm	1	88.279	90.273	137.332	135.173	33.755	28.474	66.749	64.077
Rusc2	1	8.202	10.185	11.438	10.977	5.396	4.997	8.206	7.714
Slc29a3	1	11.816	12.848	15.248	14.697	9.317	9.131	11.852	12.074
Fcho1	1	2.729	2.722	2.833	3.357	1.651	1.849	2.775	2.613
Rufy3	1	14.989	14.172	20.43	20.54	10.485	10.509	15.835	16.298
Pkd2	1	7.767	8.481	9.284	8.439	6.131	6.534	7.867	7.896
Zbtb7b	1	22.698	21.989	25.042	26.475	15.592	17.383	22.32	21.755
Wfdc17	1	60.919	56.921	108.521	108.66	8.039	8.899	37.588	39.183
Phf11b	1	29.719	32.906	42.253	41.18	18.294	14.72	35.251	38.091
Aldh7a1	1	4.718	4.71	5.086	5.133	3.043	3.764	4.697	4.751
9030619P08Rik	1	5.739	5.022	10.657	10.924	2.707	2.069	5.51	7.465
Morn4	1	6.719	8.48	11.32	9.785	4.477	4.879	8.656	8.925
Gabarapl1	1	34.91	34.631	39.191	39.286	22.94	24.45	29.49	32.472
Katnal1	1	1.956	1.909	1.864	2.079	1.467	1.319	1.995	1.964
Ada	1	30.001	30.457	35.868	37.59	20.422	23.534	30.324	31.128
Tgm2	1	58.756	54.844	115.631	117.16	38.911	42.104	61.187	63.602
Ccl2	1	285.703	307.075	489.855	454.253	41.272	41.04	151.202	151.663
Itm2b	1	708.295	696.848	922.375	941.019	351.686	369.307	547.161	544.119
Calml4	1	2.462	2.383	3.266	4.171	1.594	1.502	1.883	1.104
Osm	1	3.302	3.863	5.333	4.676	1.426	1.384	2.004	2.671
Mtss1	1	27.314	29.318	32.264	34.223	20.713	21.653	27.687	27.61
Esyt1	1	95.235	108.465	136.22	140.34	41.167	45.133	83.952	91.879
Atg12	1	23.74	24.499	32.334	30.1	17.603	17.518	22.686	21.402
Evl	1	49.81	55.326	63.91	61.681	24.938	28.236	46.588	49.688
Rbms1	1	56.345	57.169	66.356	70.217	44.856	44.801	57.348	57.326
Hk2	1	8.836	9.462	12.385	11.167	5.834	6.103	7.877	8.508
Mir22hg	1	9.576	9.393	11.579	8.964	6.902	7.879	10.467	9.144
Phlda1	1	2.477	2.665	3.224	3.299	1.598	1.841	2.856	3.169
Pdp1	1	5.254	5.283	7.018	6.915	4.819	4.07	5.361	5.27
Soat1	1	47.95	53.174	70.105	65.23	29.27	29.824	48.832	48.502
Plxdc1	1	14.55	17.396	22.645	21.95	1.954	2.604	9.791	9.724
Ms4a6d	1	167.156	163.619	297.056	298.569	74.431	68.094	205.912	203.952
1600014C10Rik	1	12.509	11.2	15.476	14.662	6.562	6.121	8.866	9.444
Ltbr	1	38.308	39.398	40.942	41.895	25.927	30.581	36.049	38.942
Kctd17	1	2.455	2.772	3.656	3.525	1.671	2.193	3.563	2.454
Syt11	1	4.353	4.581	5.217	6.185	1.021	1.313	3.599	3.451
LOC102632231	1	6.129	7.362	8.56	7.782	5.057	5.28	7.884	7.17
Slc3a2	1	122.687	130.721	205.398	204.67	63.928	73.535	136.072	139.811
Por	1	72.963	85.901	140.698	148.159	42.538	52.062	86.564	93.425
Plekhm1	1	18.487	20.625	26.637	26.634	15.545	16.068	16.9	18.944
Pilrb1	1	7.733	6.662	7.4	7.241	4.523	3.171	7.291	9.134
Plk3	1	6.329	6.092	7.843	7.737	3.903	3.959	6.197	5.864
Pfkfb3	1	7.069	6.507	8.652	9.978	3.627	3.787	7.191	7.384
Mfsd5	1	38.62	39.037	44.047	40.495	29.017	31.651	36.824	38.27
Rapgef5	1	7.338	5.921	7.666	8.653	5.835	5.163	6.864	7.66
Slc15a3	1	82.261	77.544	130.323	134.54	13.122	14.995	57.564	60.882
Sel1l3	1	6.834	6.647	10.239	9.786	1.928	2.529	8.265	8.314
Frmd4a	1	11.382	12.399	16.317	17.568	7.997	8.514	11.21	11.669
Irf2bpl	1	12.293	13.605	18.957	19.872	7.742	8.528	11.116	11.881
Extl3	1	18.807	18.81	20.722	22.541	13.315	14.799	18.797	19.545
Speg	1	12.966	12.982	18.692	18.396	11.432	13.302	12.785	11.252
Akr1a1	1	621.579	625.167	740.877	713.144	473.48	480.013	576.776	578.066
Naip6	1	5.482	4.529	6.056	5.267	4.093	3.206	4.96	5.145
Sowahc	1	3.707	3.455	5.292	4.862	1.78	1.771	3.204	2.935
Pnp	1	80.12	83.119	91.082	91.195	66.029	55.951	85.193	80.033
Gdpd1	1	7.949	8.026	12.594	12.305	2.832	2.856	7.894	7.419
Wdyhv1	1	7.089	7.235	10.264	8.95	4.654	5.783	7.626	6.848
Zfp319	1	5.002	4.944	4.886	5.687	3.684	3.864	4.818	5.582
Rin2	1	34.236	33.84	42.336	43.393	22.234	23.252	26.898	27.619
Cd68	1	722.521	737.837	856.887	850.926	577.536	654.535	680.53	702.278
Cdk20	1	11.614	12.196	16.133	15.977	6.213	6.546	12.039	11.734
Zcwpw1	1	3.24	3.504	3.887	4.237	2.3	2.184	3.447	3.807
Smpdl3a	1	178.22	158.813	315.556	318.94	122.711	107.674	206.598	208.46
Alcam	1	84.798	88.619	92.322	92.975	66.422	59.285	88.622	88.87
Sp100	1	62.758	73.632	79.251	80.245	40.493	36.69	67.75	68.983
AI504432	1	2.492	2.561	3.171	2.729	1.177	1.065	2.298	2.332
Lipa	1	440.967	460.39	546.271	549.59	249.482	243.205	393.039	402.251
Jag1	1	4.152	4.392	9.864	9.914	1.314	1.594	3.468	3.369
Tmem104	1	14.821	15.476	21.643	23.142	7.195	8.4	14.938	16.564
Stom	1	62.8	65.059	74.341	71.87	29.809	30.154	65.993	64.603
Fndc3a	1	20.635	22.454	27.777	27.349	13.027	13.55	22.963	22.852
Rgs2	1	47.473	49.617	63.03	63.06	27.421	24.233	35.366	33.858
Tbc1d9	1	9.078	9.803	13.527	13.209	2.887	2.302	8.091	8.011
Ypel3	1	15.276	12.219	15.983	17.305	10.267	10.4	12.478	12.176
Tmem268	1	7.575	6.505	10.201	10.252	5.608	7.106	7.363	7.178
2510009E07Rik	1	23.078	22.549	35.23	35.716	14.369	14.48	26.41	26.117
Picalm	1	86.21	83.312	98.768	97.674	70.209	65.503	73.55	71.898
Idua	1	6.098	6.827	9.093	8.606	4.452	5.443	7.077	7.62
Afp	1	3.557	3.643	5.072	4.572	2.143	2.545	3.852	3.216
Cmc4	1	4.809	4.604	5.949	6.571	4.252	3.272	4.357	3.607
Marcksl1	1	137.95	137.25	174.109	176.159	74.013	79.637	135.279	134.263
Rhoc	1	60.06	53.931	80.337	73.789	24.317	25.296	47.528	45.059
Nuak1	1	2.335	1.804	2.45	2.734	1.401	1.631	1.96	2.217
Tmem86a	1	27.052	28.755	48.079	46.86	16.581	18.325	27.176	27.987
Sh3d19	1	4.35	4.583	5.501	5.779	3.014	2.941	4.703	5.31
Srgap2	1	23.944	24.696	26.39	26.248	16.713	18.377	24.155	24.919
BC028528	1	41.157	45.773	47.927	48.829	30.016	31.428	42.521	38.217
As3mt	1	8.054	8.736	10.275	10.997	7.658	6.768	7.303	6.99
Errfi1	1	5.083	5.672	6.019	6.163	4.133	4.014	4.507	5.229
Degs2	1	7.443	8.895	11.305	10.901	4.103	4.022	8.234	8.062
Mafk	1	10.811	12.229	12.408	12.845	9.202	9.205	12.012	10.918
Atp7a	1	13.621	13.445	16.472	17.007	7.797	6.358	11.982	12.269
Chst14	1	11.843	13.562	13.377	12.938	8.741	10.109	12.17	13.526
Kansl1	1	12.544	12.369	13.375	14.571	10.115	9.936	11.22	12.25
Gstk1	1	7.633	6.399	8.044	11.144	5.219	4.687	6.945	5.781
Rap2b	1	53.101	55.366	64.16	66.943	39.517	40.839	56.64	56.282
Prkx	1	17.073	18.89	21.109	19.914	9.929	10.368	16.41	17.962
Kctd6	1	5.491	5.299	8.063	6.253	4.285	5.632	5.644	5.81
Lgals9	1	118.594	137.658	158.325	156.643	60.161	68.445	123.486	125.07
Plk2	1	8.947	10.294	23.044	21.183	2.066	2.099	11.494	11.586
Wbp2	1	43.548	48.488	52.487	48.017	30.491	38.217	41.825	46.252
6720489N17Rik	1	3.219	3.281	4.216	3.915	1.67	2.385	2.887	3.46
Trim62	1	1.883	2.197	2.628	2.555	1.366	1.559	2.273	2.092
Tpra1	1	26.285	24.169	30.703	30.335	15.165	14.843	22.446	24.295
Lpin2	1	13.748	13.901	18.478	19.673	8.662	9.126	14.766	14.184
Dennd1a	1	13.595	14.589	15.527	16.517	7.973	8.493	11.35	13.191
Zdhhc18	1	32.561	33.253	32.662	33.583	18.564	18.268	35.278	36.617
Abcc3	1	24.915	25.842	36.516	36.183	7.918	8.674	20.542	23.115
Klf6	1	82.24	82.655	106.055	100.302	52.439	45.705	82.271	76.551
Themis2	1	37.774	41.922	47.116	46.284	20.408	22.691	34.786	35.537
Lamp1	1	839.692	833.289	933.536	924.102	556.129	547.842	803.266	809.988
Dennd4b	1	11.591	12.212	12.211	12.387	8.399	9.118	11.498	12.333
Naip7	1	5.045	4.112	5.58	5.066	3.942	2.795	4.556	4.977
BC064078	1	7.553	6.13	7.921	6.97	4.141	4.564	7.001	7.149
Id1	1	21.638	23.648	105.674	110.335	8.355	8.961	36.47	38.029
Cxcr4	1	19.24	19.156	29.458	28.055	12.169	9.801	23.975	24.152
Fmnl3	1	12.69	14.292	16.225	16.056	11.553	11.489	11.892	12.923
Mocs2	1	24.166	22.761	28.235	26.052	19.378	17.915	19.479	21.123
Metrnl	1	100.687	102.578	129.197	136.699	45.3	49.377	95.509	95.702
Mgst1	1	55.508	59.031	105.363	95.797	9.266	9.901	39.257	38.187
Eya4	1	2.332	1.857	3.601	3.772	1.286	1.043	2.322	2.258
Lilr4b	1	212.138	190.746	308.362	282.054	44.926	40.395	176.076	171.377
Mapk7	1	10.118	10.095	12.995	12.374	7.01	8.021	10.982	11.116
Kif13b	1	5.552	5.217	6.227	6.739	3.28	3.594	4.748	4.755
Tle6	1	3.446	3.127	3.989	3.717	1.788	2.159	2.988	2.876
Pianp	1	4.934	5.743	10.009	9.925	2.687	2.263	6.817	6.632
Tspan3	1	46.817	47.334	57.768	53.928	33.518	36.676	42.473	40.68
Tbc1d2	1	3.093	3.609	4.558	4.37	1.76	1.99	3.029	2.78
Rrbp1	1	51.664	57.08	61.424	64.727	41.126	46.296	51.671	54.609
Fcgr4	1	19.421	18.348	35.696	37.414	8.905	10.034	18.975	17.248
Smim14	1	18.645	17.375	22.084	21.491	11.805	12.455	16.695	16.856
Ttc39c	1	7.91	8.324	9.398	8.692	4.951	4.116	7.881	7.631
Bbs5	1	3.804	4.077	4.963	3.989	2.63	2.562	3.21	3.695
Ldlrap1	1	27.747	30.076	34.872	38.533	12.125	15.937	22.139	23.203
Ttyh2	1	12.053	11.938	13.436	14.194	9.28	10.784	10.313	11.175
Fam3a	1	11.85	11.883	14.015	13.974	8.518	9.865	11.179	12.536
Pald1	1	4.701	4.975	5.701	5.948	3.043	2.906	3.927	4.565
Arl4c	1	55.702	55.248	66.21	67.75	19.495	19.912	46.754	47.125
Gm45916	1	27.959	25.941	37.274	34.948	25.887	22.413	24.381	24.292
Fth1	1	7469.51	7493.37	10385.3	10518.8	2628.98	2773.28	7603.06	7570.66
Sp140	1	9.099	8.626	10.007	10.339	6.07	5.481	9.198	8.467
Lhfpl2	1	35.809	36.834	56.398	57.264	11.792	12.116	33.709	32.938
Itgb2	1	277.07	277.339	311.617	320.668	202.233	222.846	289.277	301.467
Dtx3	1	8.545	8.48	12.291	10.592	4.335	4.125	7.551	7.65
Dusp16	1	6.137	6.01	7.834	7.818	3.242	2.504	4.9	4.514
Ahcyl2	1	15.631	15.3	18.993	19.252	9.509	9.563	13.157	14.283
Slc16a6	1	25.739	22.456	30.74	31.292	22.098	20.22	22.033	22.112
Axl	1	8.665	10.013	15.805	16.811	2.841	2.619	9.552	10.253
Nisch	1	44.251	43.342	48.973	49.379	30.056	32.22	42.581	44.288
Naip5	1	4.973	4.832	5.95	5.638	3.203	2.902	4.791	4.724
Ifi27l2a	1	664.948	681.731	805.243	802.671	451.651	490.166	606.62	577.77
Iffo1	1	5.961	6.88	7.031	6.83	4.747	4.53	5.899	6.646
Necap1	1	38.506	36.554	47.506	49.282	29.582	29.483	40.274	40.527
Gab2	1	9.15	9.335	12.475	12.04	6.009	6.675	9.442	10.377
Psen2	1	19.826	19.879	23.73	22.155	15.868	16.336	18.165	19.533
Mocos	1	17.983	19.073	23.998	24.549	14.062	13.747	16.922	18.009
Cd200r1	1	41.388	37.118	62.863	60.211	9.737	8.103	32.246	30.171
Dapk1	1	14.465	15.675	20.922	23.297	13.201	13.297	16.23	17.153
Kif1b	1	11.863	12.482	12.956	14.215	9.715	9.479	11.601	11.725
Mrtfb	1	4.491	4.69	5.56	5.821	2.977	3.31	3.903	4.359
Tor1aip1	1	49.615	56.54	58	59.046	33.732	34.664	48.474	50.149
Eng	1	21.962	23.973	25.931	26.366	12.682	15.316	19.864	21.6
Ctsd	1	3507.82	3593.23	5065.09	5044.56	1451.99	1498	2947.99	2980.39
Tpcn2	1	14.241	16.702	18.594	18.907	9.033	10.088	16.109	16.756
Psap	1	1547.29	1639.96	2239.82	2264.64	729.795	807.977	1438.31	1486.64
Tmem62	1	4.786	5.282	6.637	6.539	3.215	3.239	6.224	5.23
Ficd	1	2.322	2.684	2.668	2.791	1.603	1.944	2.608	2.411
Emc7	1	81.698	82.423	105.427	99.7	71.649	68.064	84.823	78.688
Dop1b	1	6.602	6.804	7.912	9.294	5.364	5.492	7.164	7.715
Trim35	1	38.668	39.64	51.847	49.194	31.406	32.22	38.933	41.06
Dcaf5	1	6.892	7.415	7.946	8.349	5.548	5.991	6.667	7.129
Tmem184b	1	34.093	34.964	41.016	41.892	24.808	28.353	36.009	39.559
Ikbke	1	34.156	30.556	40.647	39.869	19.08	18.961	39.454	37.914
Lta4h	1	27.655	29.432	35.314	33.087	23.926	23.589	28.097	27.883
Gm16731	1	9.903	10.996	12.293	11.652	6.861	7.415	10.883	12.103
Il10rb	1	134.687	141.548	159.194	164.718	98.584	93.021	131.585	123.969
Msn	1	311.647	339.275	374.108	358.179	251.917	271.822	296.183	316.547
Rgs1	1	36.392	37.805	94.946	81.927	4.377	3.412	32.61	32.104
Ier3	1	13.12	13.442	27.668	25.036	4.725	5.596	14.04	15.416
Rasgef1b	1	18.112	20.515	36.055	35.553	10.268	10.274	21.986	19.634
Tmem221	1	3.127	4.199	6.284	5.838	1.076	1.17	2.91	3.251
Fnip2	1	22.636	22.957	29.964	29.483	10.494	11.827	19.675	19.511
Rnf128	1	75.287	75.837	144.034	142.572	31.61	29.434	93.602	92.199
Ncf1	1	161.663	154.498	190.02	193.781	112.739	114.158	179.118	180.283
Peak1	1	17.47	17.899	19.04	20.174	12.051	12.182	16.764	17.952
Procr	1	7.303	7.125	14.543	12.63	2.3	3.323	8.921	10.619
AI413582	1	49.466	44.938	54.277	58.668	40.956	36.103	44.795	45.501
Fbxl2	1	2.883	2.802	3.794	3.44	2.255	2.316	3.372	2.807
Srxn1	1	72.204	71.794	85.254	86.651	51.883	52.949	73.814	71.68
Me1	1	12.084	13.003	15.54	14.262	7.136	7.375	10.819	11.391
Phf11a	1	7.16	6.749	10.395	10.768	2.236	2.347	8.186	8.003
Ankrd9	1	2.4	2.496	3.094	2.804	1.169	1.75	2.044	1.886
Xylt1	1	4.055	3.469	4.687	5.505	1.079	1.307	2.629	2.669
Tnfsfm13	1	15.479	15.965	23.282	23.372	11.058	12.234	16.884	17.859
Aff1	1	10.266	11.091	11.086	12.447	8.548	8.628	9.75	10.478
Ly96	1	25.719	19.675	30.399	31.269	18.694	14.614	23.112	21.087
Ranbp9	1	20.039	21.513	25.629	25.042	17.291	16.481	20.138	20.006
Ptger2	1	3.516	3.122	7.33	7.066	1.5	1.138	4.143	4.315
Slc48a1	1	128.304	127.289	193.132	187.123	52.657	50.976	113.91	118.541
Mx1	1	12.827	15.064	22.548	23.784	4.474	3.366	17.548	16.703
Atp6v0e2	1	12.726	13.668	16.211	15.865	9.403	10.068	13.779	14.559
Nek6	1	25.462	25.903	37.345	33.752	9.499	8.986	19.448	19.344
Zfand2a	1	21.203	21.745	26.378	28.763	17.078	15.106	22.823	22.488
Apoe	1	852.448	787.095	1175.81	1285.26	134.468	160.923	504.033	516.301
Zfp36l2	1	60.179	62.477	64.826	67.72	37.222	39.097	55.873	57.968
Agfg1	1	21.731	21.833	22.48	22.187	16.423	15.198	17.352	18.434
Qpct	1	11.447	13.297	11.934	11.619	2.646	3.077	7.364	7.434
Pias3	1	10.299	11.048	9.64	10.661	6.026	7.81	8.253	10.247
Tlr13	1	197.847	176.558	185.665	195.204	49.578	44.795	98.199	98.593
Hexa	1	382.004	393.575	413.285	413.52	237.748	244.798	267.971	271.206
Fgl2	1	5.928	6.35	7.93	7.906	2.599	2.598	3.963	4.364
Ptpn1	1	39.83	39.804	44.711	47.721	29.542	31.726	27.008	29.648
Arhgap31	1	16.693	17.914	16.102	18.001	10.518	12.186	12.934	14.214
Ap3m2	1	5.442	5.345	6.645	5.825	3.337	3.368	4.518	4.413
Kctd12	1	67.348	63.078	61.193	62.787	22.581	21.992	40.547	40.121
Pcna	1	344.808	348.114	366.875	360.838	234.365	218.787	262.667	259.434
Nckipsd	1	4.648	5.247	4.949	5.357	2.978	3.446	4.081	4.477
Nck2	1	6.392	6.061	7.156	7.224	3.27	3.879	4.155	4.127
Suco	1	8.8	8.368	9.109	8.856	4.834	4.152	6.69	6.076
Cd302	1	33.109	32.491	32.468	34.949	16.605	13.606	23.337	23.813
Nectin4	1	6.587	7.056	6.577	6.569	1.962	1.676	4.061	3.976
Scpep1	1	115.376	123.167	122.788	122.959	50.321	57.13	89.662	89.717
Bcl2l1	1	58.373	63.563	60.244	61.474	8.768	8.636	24.841	23.957
Rnf157	1	5.173	4.932	4.915	5.409	3.013	3.422	3.772	3.803
Rgmb	1	6.437	6.247	6.105	6.833	3.11	3.524	4.154	4.646
Trp53inp2	1	10.134	10.747	11.856	11.919	6.569	7.227	7.504	7.48
Rbpj	1	34.652	34.622	29.149	28.747	20.828	18.584	33.035	32.487
Sgsh	1	7.991	7.905	8.599	8.784	5.31	5.594	5.271	5.904
1500011B03Rik	1	10.449	7.367	8.598	11.169	6.281	7.993	8.433	7.222
Dip2a	1	7.843	7.894	7.955	7.741	5.252	5.76	6.468	7.455
Kif3b	1	18.468	17.804	18.781	20.128	10.93	11.215	15.115	14.483
Prmt2	1	11.764	12.048	11.444	12.349	6.601	5.739	8.665	8.955
Anxa3	1	139.023	123	139.628	131.335	26.666	26.322	60.06	58.595
Hhex	1	20.392	21.884	21.488	19.352	13.373	15.051	17.4	16.795
Rxra	1	18.285	18.896	20.021	21.264	6.859	7.086	11.008	11.793
Rcbtb1	1	9.706	10.092	9.449	9.584	4.919	5.372	8.621	8.003
Nhlrc3	1	23.227	24.734	23.466	23.958	12.855	10.653	15.081	18.728
Phlpp2	1	2.097	1.887	2.079	2.07	1.021	1.013	1.71	2.057
Rufy2	1	5.138	4.888	5.079	4.441	3.14	3.148	4.203	4.057
Ankrd33b	1	7.765	8.26	9.567	9.405	2.583	2.522	6.392	6.032
Snx33	1	1.725	2.257	2.196	1.783	1.149	1.066	1.786	1.773
Ebpl	1	12.26	11.301	12.676	12.787	8.176	9.25	9.14	9.604
Tbc1d1	1	16.221	16.398	16.906	17.304	12.564	12.341	12.979	13.508
Cd14	1	467.981	453.137	401.464	406.443	146.426	146.643	327.252	319.697
Bbs7	1	5.398	5.033	4.827	5.693	3.612	3.009	4.017	4.174
BC005537	1	595.319	619.761	650.63	660.319	360.917	354.687	513.106	515.837
Cnp	1	28.206	27.469	26.456	27.848	12.758	14.537	19.75	20.374
Rab4b	1	33.501	33.875	34.977	32.595	22.559	22.102	25.15	27.775
Bscl2	1	35.274	39.84	39.238	40.391	24.026	27.807	33.241	35.129
Dok4	1	2.826	2.852	3.727	2.676	2.106	1.998	2.08	2.235
Dhrs9	1	16.425	13.209	18.628	19.805	9.404	8.784	10.313	10.218
Snx13	1	14.855	14.761	14.4	15.299	7.67	6.709	9.634	9.454
Mertk	1	20.768	22.491	27.072	28.431	4.223	4.894	10.827	11.362
C920021L13Rik	1	9.019	9.52	9.706	9.687	6.194	5.932	8.439	7.936
Card14	1	2.227	1.996	2.63	2.287	1.603	1.673	1.444	1.624
Cndp2	1	254.026	259.729	261.833	254.605	93.468	98.072	158.033	155.985
Gm19897	1	5.812	5.275	4.957	5.454	3.018	3.351	4.157	4.858
Ssbp4	1	59.434	58.021	56.741	63.064	38.664	43.843	45.711	47.565
Mafg	1	33.95	34.29	35.222	36.137	19.572	19.073	28.192	27.343
Sft2d1	1	42.774	39.817	43.606	46.604	28.883	28.826	31.465	32.073
Foxred2	1	4.674	4.899	4.456	4.892	2.637	2.312	3.356	3.576
Pqlc2	1	13.848	14.148	15.077	15.588	5.936	8.249	11.378	12.167
Snap29	1	21.786	22.96	23.32	22.972	17.614	16.188	19.173	19.19
Jun	1	50.073	50.448	53.747	51.281	24.99	27.292	40.67	40.671
Tlr8	1	62.99	58.01	70.922	71.895	18.029	14.819	37.557	36.129
Gm10509	1	2.097	1.925	2.024	2.739	1.629	1.483	1.69	1.586
Abhd12	1	197.19	212.436	224.804	222.551	66.489	73.734	116.669	118.616
Als2	1	4.936	4.546	4.782	5.092	2.946	2.542	3.908	3.551
Dusp3	1	37.97	41.256	41.092	40.905	19.233	19.769	25.569	25.728
Pttg1ip	1	39.221	39.709	41.802	39.887	22.901	23.903	33.229	32.389
Slc49a4	1	3.847	3.449	4.184	4.066	2.084	1.983	2.7	2.739
Fam219aos	1	5.172	4.922	5.882	4.821	2.287	2.791	4.024	3.078
Sema4c	1	5.438	5.115	5.551	5.101	1.415	1.221	2.61	2.328
Paqr3	1	6.583	6.102	7.049	7.621	3.12	3.434	4.07	4.892
Etv1	1	4.503	4.661	4.702	4.677	1.552	1.501	2.86	2.789
Notch1	1	7.158	6.99	7.221	8.072	1.745	2.158	4.454	4.95
Wls	1	40.964	34.861	37.184	37.35	26.004	21.022	28.633	28.8
Mfsd6	1	14.463	15.022	12.759	12.959	7.438	7.587	12.208	12.801
Atp6v0a1	1	44.894	51.026	60.566	60.641	15.591	15.588	31.314	34.624
C1qa	1	499.554	459.985	493.718	495.364	46.826	48.524	161.823	160.715
Pcbp4	1	1.819	1.928	2.192	2.17	1.069	1.13	1.445	1.533
Itprip	1	7.256	7.135	7.712	7.638	3.533	3.574	5.071	5.433
Tmem9	1	9.162	8.158	9.336	9.285	4.013	5.72	6.474	5.716
Tnfsf10	1	2.558	2.976	2.578	2.616	2.131	1.559	2.615	2.918
Basp1	1	77.833	85.331	82.838	93.459	38.868	41.553	64.156	66.713
Fam219a	1	7.641	7.638	7.172	7.368	2.96	3.946	6.368	6.619
Pparg	1	10.056	11.112	7.947	10.44	6.247	5.669	9.823	9.871
Sdc3	1	231.4	246.679	238.857	252.06	125.033	132.138	224.713	233.409
Lats2	1	7.338	8.139	8.299	7.462	4.039	4.267	6.095	6.513
Fndc3b	1	22.478	22.938	21.898	23.211	15.044	15.328	19.91	21.317
Smad1	1	9.119	9.64	8.934	9.472	4.192	5.201	7.236	7.133
Il10ra	1	30.769	28.198	29.021	27.608	14.558	15.795	24.691	24.86
Dnmbp	1	3.08	3.277	3.139	3.558	1.893	2.186	2.415	2.935
Sdcbp	1	351.581	360.675	398.144	389.136	231.006	202.448	264.602	259.412
Ap1b1	1	32.887	36.708	39.675	42.771	20.815	23.235	22.872	25.045
Map11	1	28.605	27.484	28.636	30.19	10.678	12.726	16.733	16.552
Ski	1	25.155	26.274	25.812	29.698	15.343	14.442	19.582	21.654
Leprotl1	1	33.646	34.027	33.543	31.825	23.576	23.495	29.208	29.609
Aplp1	1	2.447	1.2	2.137	1.981	1.158	1.415	1.232	1.236
Mllt11	1	3.605	3.022	3.762	3.024	1.884	1.591	2.778	2.176
Pgm2l1	1	8.372	8.191	9.492	9.589	2.729	2.857	5.104	4.473
Ptgir	1	5.901	5.555	4.464	4.839	1.431	1.443	4.481	4.591
Hdac4	1	3.761	4.018	3.466	3.72	2.647	2.599	3.107	3.773
Arrb2	1	183.926	187.443	194.911	191.083	97.425	110.208	155.785	150.192
Zeb2	1	39.172	39.037	40.655	39.766	29.217	27.292	36.471	35.159
Coprs	1	13.488	13.258	14.787	13.876	7.643	8.616	11.21	8.718
Rftn1	1	19.617	21.573	23.003	24.729	8.355	9.998	15.083	15.531
Icam2	1	9.976	7.708	8.724	9.034	5.027	6.373	8.062	7.738
Ankrd12	1	3.622	3.495	3.746	4.089	2.907	2.008	3.089	3.074
Ralgapa2	1	3.61	4.007	4.128	4.559	1.743	1.615	2.773	2.565
Abhd5	1	21.082	20.767	21.888	21.916	15.295	13.763	16.684	17.223
Itgb5	1	89.243	90.265	91.238	97.354	33.923	35.079	51.197	52.707
P2ry2	1	10.647	9.892	9.957	11.073	5.375	4.563	7.814	7.876
Cd1d1	1	6.569	6.051	6.745	6.822	1.798	1.309	3.01	3.223
Mapkapk3	1	11.581	11.165	11.709	12.506	5.035	5.434	8.105	8.414
Cln5	1	31.44	32.471	32.917	32.743	19.324	17.782	25.048	26.046
Arid5b	1	2.9	2.793	2.505	3.065	2.126	1.976	2.75	2.559
Igf1	1	118.457	113.434	115.989	116.588	7.265	6.988	43.569	42.071
Tom1	1	10.416	10.189	11.036	10.585	6.493	6.874	9.507	8.923
Scarb2	1	41.238	39.926	40.328	40.802	29.721	25.568	38.757	38.359
Lrrc8c	1	8.635	9.613	9.039	9.391	5.011	5.32	7.641	8.118
Map1lc3a	1	5.784	5.643	5.342	7.414	4.48	3.648	5.295	4.797
Lgmn	1	713.935	761.091	881.002	894.443	231.304	237.708	399.556	401.164
Pvt1	1	2.323	2.544	2.756	1.865	1.518	1.491	2.203	1.905
Mta3	1	21.018	23.931	23.598	25.497	16.123	16.478	18.575	20.05
Itgam	1	291.919	266.637	278.614	294.284	197.275	205.841	253.555	258.278
Arhgap22	1	19.344	19.08	22.705	22.526	6.409	7.769	14.964	15.075
Msr1	1	810.601	711.873	921.175	971.386	345.221	298.065	518.368	504.285
Mmp8	1	11.688	10.5	9.97	10.106	3.528	2.442	9.165	8.314
Rps6ka4	1	23.576	25.5	23.175	25.228	16.194	16.459	19.877	21.197
Fcgr1	1	112.383	113.157	163.035	160.848	9.074	7.904	50.147	52.362
Ophn1	1	4.566	4.11	5.154	5.238	1.517	1.559	2.116	2.337
Fzd7	1	5.838	6.717	6.962	7.29	2.395	2.023	3.276	3.553
Cln6	1	33.827	36.969	37.341	35.546	24.932	27.065	32.096	33.866
Praf2	1	18.077	18.571	16.361	18.323	11.474	12.216	15.058	16.342
Cdkn1a	1	149.299	152.544	140.714	147.683	85.249	87.51	119.949	128.34
Tbc1d31	1	18.477	16.263	15.949	16.838	12.309	11.952	16.076	16.785
Snx24	1	27.236	28.033	27.893	28.59	6.665	6.185	12.248	11.728
Rab11fip3	1	2.763	2.731	2.623	3.031	1.577	1.84	2.259	2.497
Rabac1	1	60.331	54.811	63.024	62.583	39.311	37.972	49.704	53.878
Tmem132a	1	11.384	11.814	14.912	15.717	2.393	2.448	6.816	7.183
Naip2	1	15.33	13.407	14.422	16.611	10.855	9.47	13.416	13.841
Scamp1	1	20.813	20.118	23.738	22.621	12.316	11.803	15.876	15.594
Arhgap12	1	21.009	19.801	23.408	24.1	13.348	10.896	17.526	16.689
Rubcn	1	11.389	11.401	10.143	11.405	7.341	8.686	9.354	10.177
Adap2	1	25.45	24.294	28.092	28.68	10.204	10.029	21.781	22.915
Osbpl8	1	93.247	92.799	92.98	95.457	61.799	58.985	82.02	78.369
Eif5a2	1	3.464	3.562	3.654	3.109	1.906	1.62	2.438	2.452
Irf8	1	47.75	50.295	59.518	59.423	7.772	7.719	23.89	25.43
Dnajb4	1	7.914	8.857	9.099	8.994	5.004	4.795	5.856	5.609
Adam15	1	137.352	143.829	138.469	138.838	63.297	69.539	99.743	103.142
Tmem171	1	12.724	12.414	15.296	15.973	2.424	2.745	7.276	6.434
Atp13a2	1	56.883	55.878	58.129	59.972	36.902	40.911	49.139	53.469
Efemp2	1	4.639	5.847	6.843	5.91	2.352	3.657	3.453	3.632
5430427O19Rik	1	8.752	9.22	9.442	9.286	4.592	4.026	7.14	7.433
Pkib	1	4.304	4.722	6.136	6.178	1.161	1.005	2.947	2.471
Rragc	1	77.304	83.857	83.644	84.302	55.223	52.348	62.439	62.196
Kpna4	1	49.402	50.574	50.243	51.426	32.37	29.671	38.111	36.625
Cbr2	1	12.39	12.64	13.693	13.783	2.139	2.633	5.42	4.482
Gng5	1	283.549	261.214	284.792	296.743	202.477	193.116	204.977	197.354
Abi2	1	3.797	4.552	4.445	4.163	2.837	2.667	3.214	3.7
Nlrp1b	1	3.44	2.808	3.928	3.33	2.469	2.403	3.242	2.43
Rcbtb2	1	42.835	37.856	40.695	39.451	16.749	14.683	24.979	22.709
Impact	1	14.481	13.426	16.875	15.243	7.719	8.537	12.189	11.585
Smim3	1	12.487	13.101	14.549	13.904	7.138	6.205	9.474	9.421
Fkbp15	1	36.056	36.687	36.456	38.066	24.445	27.49	28.444	30.231
Gcnt1	1	36.671	34.1	34.976	34.496	14.383	12.2	24.313	24.396
Dock10	1	28.619	27.795	31.626	31.538	23.546	22.792	23.992	25.995
Cpq	1	15.92	14.311	15.824	17.485	10.576	10.211	13.778	11.693
Ggta1	1	47.765	43.67	44.715	43.807	17.576	15.771	30.256	27.385
Tmem106a	1	137.413	148.113	154.195	156.255	63.138	68.11	101.718	103.505
Fam45a	1	26.618	25.927	29.266	29.194	16.39	14.561	19.917	20.483
Laptm4a	1	158.385	147.494	156.705	152.727	97.626	89.76	119.641	119.094
Tk2	1	8.743	10.225	11.013	9.693	7.593	7.718	8.226	7.596
Abca1	1	6.88	7.954	6.587	7.269	3.16	3.858	7.697	8.179
Dhrs3	1	117.701	122.503	132.48	119.199	37.988	41.238	70.861	77.279
Atxn1	1	2.139	1.988	2.21	2.258	1.48	1.609	1.897	1.783
Tanc2	1	3.85	3.754	3.672	3.859	1.995	1.94	3.204	3.659
Dnajc18	1	4.334	4.367	4.738	4.888	2.679	2.564	3.255	3.63
Fggy	1	14.439	13.556	14.408	16.649	9.804	9.795	10.708	11.79
BC147527	1	7.182	6.019	7.346	7.587	1.821	1.263	4.003	4.481
Iqce	1	3.155	3.313	3.099	3.516	2.097	2.424	2.768	3.241
Cd53	1	169.41	160.868	212.83	206.32	75.467	68.892	122.906	119.172
Twf1	1	90.222	88.365	92.365	87.998	46.649	43.719	60.397	58.855
Stim1	1	18.072	19.255	18.614	20.219	11.642	11.937	14.288	14.968
Naga	1	29.536	27.57	30.22	29.38	21.053	22.057	25.031	25.768
Snx30	1	13.531	13.575	13.132	12.843	4.396	4.586	9.471	9.252
Mthfr	1	9.846	9.806	9.806	10.184	6.117	6.895	9.775	9.462
Sipa1l2	1	10.302	10.065	10.823	11.303	7.302	8.529	7.356	7.908
P2ry1	1	4.225	4.932	4.397	4.632	1.205	1.223	2.238	2.227
Cklf	1	39.638	31.607	33.538	37.235	26.227	24.603	32.504	28.647
Atg7	1	21.224	22.025	22.891	21.219	15.238	16.813	20.535	20.296
Dock4	1	10.424	10.406	10.915	10.767	5.715	5.549	8.05	8.351
Slc41a2	1	10.647	10.442	12.692	12.39	5.783	4.87	8.979	8.153
Gstm1	1	48.726	50.23	58.38	53.689	20.095	24.723	38.34	41.028
Pi4ka	1	15.271	15.837	14.528	15.143	10.201	10.637	12.963	13.544
Mbd2	1	76.917	79.75	78.991	80.105	56.539	54.841	65.998	67.671
Dgkh	1	2.159	2.135	2.015	2.256	1.47	1.417	2.067	2.347
Pced1a	1	6.061	5.909	6.812	5.483	3.63	4.249	5.861	5.413
Pla2g15	1	41.325	43.818	55.447	54.937	14.515	16.241	26.335	27.005
Cept1	1	38.196	38.514	40.467	39.457	30.427	24.519	33.503	30.672
Thbd	1	3.726	3.601	4.928	4.269	1.638	1.605	2.758	2.728
Tal1	1	4.319	4.814	5.385	4.68	3.041	3.887	3.363	3.294
Gramd1b	1	20.548	21.614	19.249	20.447	9.667	10.615	14.5	15.161
Fcer1g	1	663.184	630.23	648.538	663.55	386.887	381.253	442.779	441.905
Glmp	1	143.622	142.086	143.154	140.092	87.3	93.852	109.608	117.915
Tmem198b	1	8.69	9.075	10.319	8.773	6.141	6.076	7.556	7.586
Lair1	1	44.176	39.102	44.832	44.473	22.941	17.815	26.934	28.057
Rnf166	1	20.686	19.81	22.434	21.614	12.999	15.701	15.913	17.695
Acvr1b	1	9.81	10.422	9.42	10.558	7.693	6.363	10.017	9.589
Ap1s2	1	40.903	42.002	41.448	38.935	28.89	23.019	32.761	31.714
Gpr65	1	47.959	47.852	50.429	49.362	8.808	7.44	19.546	18.562
Tmcc1	1	4.877	4.031	4.435	4.577	2.708	2.898	3.671	3.62
Lmbrd1	1	15.212	13.507	16.756	16.214	10.385	8.205	11.934	11.846
Ccdc125	1	4.529	4.091	5.903	6.104	1.362	1.237	2.712	2.384
Gpsm1	1	2.566	2.332	2.827	2.045	1.445	1.56	2.063	1.918
Scoc	1	10.947	13.249	13.335	13.752	8.747	7.697	10.025	9.404
Ccdc126	1	5.704	6.09	6.257	6.098	3.291	3.694	4.249	4.435
Il18	1	15.309	15.562	16.089	15.356	11.691	9.968	12.58	12.867
Rnf130	1	144.011	132.507	149.926	149.464	77.738	75.877	110.989	117.797
Nucb1	1	72.116	75.569	70.915	70.361	40.046	48.812	56.044	59.657
Cat	1	143.854	140.418	137.062	139.847	57.621	57.373	84.694	87.841
Plaat3	1	3.131	3.274	3.429	3.182	1.949	1.893	2.372	1.994
Tifa	1	31.485	31.131	32.772	31.397	15.062	13.683	23.823	23.086
Acox3	1	13.749	15.104	15.631	15.845	7.55	8.051	12.237	12.764
Lyz2	1	14981.5	13252.7	13855.8	14239.9	8867.08	8326.38	11793.4	11357.8
Scpep1os	1	15.625	17.756	17.057	16.234	6.684	7.647	11.635	12.605
Il17ra	1	31.808	30.448	30.769	31.058	9.869	10.931	18.75	17.873
Gm5431	1	11.368	12.046	13.474	13.444	4.451	2.997	8.016	8.231
Cd48	1	94.645	80.636	93.405	90.919	42.122	36.395	63.62	63.549
Sfxn5	1	5.049	4.749	5.603	4.85	2.287	2.179	3.941	4.444
S1pr1	1	43.965	42.966	58.597	57.918	5.04	5.625	21.737	22.595
Slc38a7	1	16.541	16.704	17.999	17.81	8.793	9.669	14.096	15.274
Fnip1	1	15.774	15.801	15.539	16.023	11.602	9.761	13.197	12.28
Acvrl1	1	7.196	7.997	7.739	7.45	1.374	1.644	3.875	4.07
Nceh1	1	94.017	100.45	98.078	100.603	30.978	29.604	58.853	57.09
Crebl2	1	2.336	2.725	2.548	2.833	1.797	1.556	2.013	1.594
Bmpr2	1	7.12	7.353	7.488	7.7	5.667	5.496	6.287	6.139
Dock8	1	46.808	51.206	50.888	54.637	29.415	33.274	36.892	40.026
Asah2	1	3.896	4.025	3.681	4.38	2.042	1.993	3.15	2.976
Nlrc4	1	7.437	6.166	7.451	7.304	4.683	4.083	4.759	5.471
Jazf1	1	1.782	2.083	1.957	1.737	1.105	1.061	1.536	1.479
Ypel5	1	29.306	29.901	37.581	33.187	21.866	19.591	23.38	22.628
Map3k5	1	9.831	10.41	9.942	10.344	7.178	7.346	8.682	9.146
Ube2q2	1	22.957	23.038	24.504	23.597	17.766	16.685	20.345	19.476
Tmem8	1	38.385	39.048	46.265	47.092	6.027	6.219	13.065	12.007
Hsbp1	1	77.694	75.47	80.804	79.908	55.403	55.428	67.105	63.931
Ugp2	1	59.549	60.159	60.756	61.838	43.551	41.563	51.898	51.663
Map3k1	1	10.023	10.418	10.038	10.126	5.469	6.082	8.344	7.944
Wnk1	1	52.952	57.286	52.149	54.977	37.775	39.234	44.005	47.418
Rab7b	1	36.14	36.526	34.832	35.166	17.329	15.751	25.102	23.869
Cd36	1	559.802	567.921	733.185	721.255	79.652	66.046	229.121	217.031
Sptlc2	1	23.18	21.269	24.59	24.926	17.422	16.612	19.879	19.71
Retreg3	1	26.898	26.493	25.15	26.06	17.787	19.069	23.655	22.824
Lrrc75a	1	10.759	10.393	11.887	11.036	7.076	8.882	7.27	8.453
Lpcat2	1	27.833	25.119	24.45	24.005	18.751	18.627	24.921	23.78
Slc41a3	1	7.719	8.094	8.543	8.33	5.014	5.7	6.795	7.567
Rnf227	1	4.104	4.175	4.739	4.096	2.805	2.671	3.693	3.355
Mroh1	1	14.551	14.79	13.588	13.996	9.221	10.715	12.287	13.237
Litaf	1	94.798	92.862	120.099	112.312	37.061	38.536	60.208	61.454
Wipi1	1	9.312	9.774	10.568	11.725	4.251	5.444	5.745	6.366
Asb13	1	5.443	5.694	5.159	5.638	3.515	2.64	5.12	4.315
Dram2	1	42.092	38.778	44.902	45.736	30.411	26.159	33.079	32.901
Ntpcr	1	26.293	23.619	27.73	27.138	14.973	15.779	19.017	19.59
Stap1	1	63.08	64.491	72.342	69.069	30.659	28.464	55.277	52.137
Syngr1	1	67.194	65.045	89.683	91.42	24.012	20.955	42.97	39.15
Ctla2b	1	92.477	88.937	125.386	136.784	8.169	9.588	21.039	23.28
Cybb	1	193.838	190.865	195.26	204.237	91.189	83.848	163.752	169.833
Luzp1	1	11.1	11.552	11.602	12.301	8.571	8.764	10.129	10.732
Tigd2	1	8.185	8.328	8.381	8.168	4.296	4.095	6.808	6.29
Slc36a1	1	11.853	12.564	14.163	14.158	4.263	4.153	9.592	9.923
Ptpre	1	22.376	20.97	21.652	21.381	10.816	10.266	13.487	14.008
Tep1	1	22.255	22.142	20.289	21.198	13.026	13.073	16.969	18.208
Pag1	1	5.541	5.702	5.48	5.776	3.524	3.327	4.046	4.488
Bin1	1	91.298	93.998	95.375	91.977	47.359	54.699	64.162	63.682
Magee1	1	2.15	2.219	2.067	2.523	1.31	1.56	1.778	1.572
Pik3ap1	1	104.243	110.661	128.191	131.608	56.426	56.539	79.449	80.538
Ndel1	1	32.533	31.428	34.021	34.397	24.672	20.976	28.489	27.7
Tlr7	1	82.159	81.3	74.243	81.17	27.5	23.095	47.295	45.198
Rnf115	1	47.2	48.808	48.031	48.779	32.813	30.093	40.607	39.137
Ubash3b	1	13.546	14.236	14.407	13.819	8.116	8.672	10.796	10.843
Aopep	1	46.086	45.534	53.997	50.563	19.774	24.484	30.92	29.52
Ms4a4a	1	23.022	20.464	30.476	28.466	4.79	3.694	9.765	9.133
Nacc2	1	5.222	5.402	5.069	5.494	3.405	3.375	4.283	4.146
Fez2	1	38.008	36.099	36.624	38.019	13.821	13.707	19.633	19.997
Tmem140	1	13.518	11.15	15.154	15.583	2.949	3.625	7.568	7.593
Fcgr2b	1	88.641	79.474	108.786	94.117	27.147	24.916	61.748	58.254
Stxbp1	1	5.678	6.143	5.381	5.763	3.643	4.183	5.273	5.756
Prkar2b	1	18.905	16.773	21.092	19.959	11.057	10.201	15.366	14.473
2610524H06Rik	1	11.482	13.606	13.491	13.364	8.53	8.364	10.795	10.365
Bmp2k	1	10.047	9.861	12.111	12.609	4.113	4.621	6.626	6.972
Lamp2	1	242.595	227.018	235.508	250.629	125.441	112.216	187.441	185.377
Mr1	1	8.52	8.631	11.098	9.553	1.993	2.36	4.646	4.559
Ift74	1	4.664	4.919	5.098	4.433	3.3	2.51	4.156	4.318
Ccl12	1	25.434	29.61	44.152	36.91	2.692	1.253	8.729	8.398
Wdr11	1	20.24	19.637	20.646	21.096	14.088	16.354	16.247	15.642
Scly	1	15.365	16.358	17.629	14.994	9.66	10.2	12.681	13.985
Sec22c	1	3.443	3.491	3.145	3.896	1.927	2.28	2.757	2.993
Rab33b	1	5.588	5.693	5.344	5.578	3.921	3.955	4.996	4.931
Cds2	1	17.858	18.09	18.55	18.808	10.225	10.22	15.28	14.993
Rbm47	1	12.894	14.261	15.819	15.413	7.335	8.276	10.792	10.814
Tmem256	1	108.758	93.53	103.048	114.022	70.455	73.875	85.97	83.609
Zfp946	1	6.006	6.075	5.888	5.771	3.475	3.882	5.557	5.252
Per1	1	2.575	2.877	2.659	2.483	1.358	1.602	2.058	2.25
Zswim6	1	10.224	9.889	11.626	11.871	5.59	5.931	8.302	8.644
Ethe1	1	24.568	23.571	24.241	24.999	12.782	9.75	14.221	13.939
Sirt2	1	42.678	43.007	44.433	44.302	25.181	24.273	33.601	37.356
Slc35d2	1	8.03	7.808	9.095	8.414	5.444	5.335	6.884	7.496
Ftl1	1	16696.6	15669.4	17850.8	17048.3	7673.48	7900.82	12941.6	12599.2
Tmem120a	1	26.578	30.672	32.882	35.201	21.138	21.817	22.001	21.697
Tmx4	1	15.787	15.63	17.585	17.61	9.011	8.793	13.057	12.697
Cd164	1	82.016	80.147	82.005	77.841	27.975	28.476	43.815	45.034
P2rx7	1	17.86	19.422	17.703	19.715	10.56	9.718	16.493	18.302
Ptk2b	1	54.208	57.661	59.862	61.08	33.455	39.83	48.58	51.006
Tsc22d3	1	27.582	25.03	26.504	26.372	15.76	16.121	20.87	17.105
Fastkd3	1	8.93	9.338	10.663	10.173	4.742	5.516	7.514	6.999
Rab8b	1	102.9	101.475	104.44	101.969	50.527	44.856	72.558	72.364
Ptgr1	1	46.045	43.356	44.934	42.619	22.11	21.44	32.56	33.925
Ikzf1	1	24.53	27.697	25.92	24.872	18.527	18.888	22.822	23.757
Ctse	1	49.828	44.355	52.068	50.504	19.247	21.154	33.823	36.021
Dmwd	1	14.712	14.98	15.524	14.674	10.501	11.388	13.669	14.045
44986	1	#N/A	#N/A	#N/A	#N/A	#N/A	#N/A	#N/A	#N/A
Slc35f5	1	17.491	16.856	21.443	20.186	12.279	10.465	13.849	13.224
Pf4	1	673.01	589.747	809.698	762.612	42.874	38.864	263.056	240.363
Ppp1r3b	1	5.237	4.955	5.115	4.65	1.86	1.993	3.396	3.034
Osgin1	1	12.764	12.598	13.663	13.47	6.779	8.264	10.785	10.324
Mfhas1	1	8.899	8.618	9.064	9.165	3.904	4.111	6.921	7.219
Sumf1	1	47.712	48.094	50.347	49.46	33.934	34.602	42.589	41.352
Runx1	1	11.843	12.568	12.022	11.669	7.973	8.844	9.924	10.897
Osbpl1a	1	7.1	7.987	7.268	8.775	4.815	4.803	6.721	6.927
Marcks	1	41.554	47.943	46.763	44.183	10.026	11.037	24.434	25.468
Tecpr1	1	11.733	13.118	14.42	13.801	5.383	5.697	9.369	9.499
Sgcb	1	10.342	11.269	12.682	12.599	5.185	4.63	8.123	8.182
Sh3bp5	1	27.348	28.262	36.281	38.281	6.472	6.759	14.93	15.075
Pld4	1	320.83	330.314	293.54	308.273	188.215	217.302	289.956	293.811
4930503L19Rik	1	22.42	23.239	21.461	21.788	11.558	9.29	15.55	16.097
Ncor2	1	21.097	21.571	17.963	20.9	12.464	13.217	16.776	19.209
Mosmo	1	4.405	4.304	4.188	4.239	3.069	2.884	4.316	3.801
4930402H24Rik	1	4.22	4.464	4.616	4.437	2.177	2.197	3.14	3.024
Rnf180	1	6.973	6.705	7.207	6.653	4.107	4.916	5.928	6.031
Tmem237	1	15.945	13.615	15.765	15.693	10.244	10.345	14.118	14.262
Dsel	1	3.002	3.191	3.368	3.388	2.043	1.422	2.663	2.36
Ermard	1	4.746	4.348	4.634	4.746	2.899	3.252	3.494	3.679
Zfyve1	1	6.618	6.906	7.236	6.721	5.365	4.766	5.044	5.781
Alox5ap	1	399.595	415.793	421.037	423.653	196.21	196.757	319.884	328
Cela1	1	6.592	7.096	7.305	7.623	1.94	1.32	2.865	2.916
Itpripl1	1	10.69	12.058	11.063	12.067	7.98	8.172	10.548	10.609
Orai1	1	21.122	23.995	23.885	22.982	13.859	15.902	18.433	18.866
5730409E04Rik	1	6.003	5.726	6.389	6.409	3.966	4.657	5.068	4.927
Rasal3	1	7.304	6.358	7.11	6.119	3.284	4.08	4.549	5.479
Tbk1	1	37.682	36.88	40.214	38.89	30.605	27.629	34.133	33.952
Fam135a	1	1.708	1.66	1.648	1.727	1.268	1.15	1.489	1.366
Abl1	1	14.76	14.626	13.616	14.745	10.197	10.563	12.593	12.754
Zfp90	1	5.918	5.557	5.565	5.509	2.473	2.579	3.879	3.806
Trim47	1	23.065	25.069	25.67	27.532	11.446	14.012	14.498	16.379
Daglb	1	33.92	37.155	37.041	36.762	20.263	21.786	28.784	29.83
Cep41	1	3.608	4.028	4.301	3.761	2.636	2.747	3.343	3.354
Tmem154	1	14.8	11.696	14.154	13.927	3.761	3.091	7.271	6.89
Agtrap	1	12.642	11.198	12.198	12.865	7.244	8.216	10.436	10.323
B3galnt1	1	17.867	17.044	19.361	19.044	9.77	10.247	11.892	12.926
Cdk14	1	41.516	43.272	43.999	46.733	29.156	27.081	39.613	38.376
Tmem173	1	21.257	20.227	20.198	19.464	11.13	10.114	14.334	14.733
Msh5	1	3.49	4.033	4.098	3.49	1.441	1.875	2.766	2.778
Zfp317	1	5.854	5.253	5.539	5.659	4.118	3.72	3.955	4.717
Hip1	1	30.625	31.165	34.92	36.894	5.417	5.716	13.741	15.493
Cyren	1	10.455	8.786	11.701	11.891	2.905	3.308	5.941	6.113
Tmem37	1	22.564	23.412	24.844	22.423	9.479	7.37	13.961	16.409
Plekhb2	1	65.975	65.925	72.1	67.23	50.205	50.393	58.327	57.735
Zranb3	1	15.336	13.91	15.305	15.688	3.077	3.427	5.588	5.707
Il4ra	1	26.576	26.535	30.087	30.686	10.494	11.246	17.554	17.619
Mpeg1	1	584.587	587.215	592.551	621.916	188.741	177.63	387.129	387.712
Plod1	1	32.332	32.405	35.472	37.64	16.834	18.181	21.048	22.815
Nfic	1	19.544	20.987	18.876	20.519	14.041	14.669	16.825	19.422
Slc2a3	1	5.569	6.112	5.277	5.131	3.139	3.534	5.465	5.208
Cd300lb	1	97.308	85.87	91.218	98.081	64.323	63.416	71.389	69.998
Pitpnc1	1	5.567	6.766	7.091	6.949	4.048	3.47	5.03	5.004
Ryk	2	2.294	2.401	3.813	3.604	4.123	4.832	4.894	4.487
Uchl1	2	10.878	9.754	14.545	13.064	25.294	27.307	27.092	27.921
Smad3	2	4.122	3.977	2.537	2.961	3.738	3.812	4.486	5.113
Trps1	2	5.434	5.021	5.765	5.396	8.959	9.181	8.833	8.626
Nfkbie	2	5.046	5.734	8.037	8.174	27.899	30.319	32.438	30.74
Btg1	2	14.378	14.362	21.501	21.457	29.678	29.111	35.885	34.176
Setd1b	2	4.217	4.262	3.41	3.851	5.838	6.312	5.636	5.434
Socs5	2	8.356	8.489	7.212	7.126	15.179	15.233	12.89	12.31
Fos	2	13.775	13.815	44.457	38.8	117.359	127.088	128.178	139.04
Gm5424	2	11.694	12.495	35.158	34.297	40.11	46.477	85.448	90.238
Snhg6	2	10.64	12.53	19.313	15.532	19.28	17.52	21.551	22.132
Slc25a28	2	12.741	14.4	13.08	11.151	18.769	18.831	20.978	18.124
Ctu1	2	4.21	3.013	2.678	3.024	4.346	4.835	4.307	4.985
Tma16	2	10.817	9.659	9.699	10.944	18.143	16.839	15.798	15.561
Ybx3	2	80.527	85.303	92.181	90.135	161.004	170.42	137.564	141.319
Trp53	2	35.165	39.115	39.296	39.513	60.654	70.558	62.586	68.535
Itprid2	2	24.14	26.021	27.377	28.216	40.957	42.781	38.279	36.978
Pfas	2	4.937	6.033	5.787	5.058	8.586	8.815	8.596	9.507
Cav1	2	3.589	3.465	20.232	22.222	210.091	190.348	173.747	171.203
Hmga1	2	53.436	59.5	83.257	84.379	129.093	136.265	158.942	156.097
Rwdd2a	2	1.358	1.847	3.143	3	3.701	4.205	4.019	4.19
Odc1	2	36.349	38.358	48.772	47.252	64.157	62.627	67.771	65.914
Zfp990	2	1.052	1.002	1.46	1.434	2.195	1.916	1.94	1.916
Ampd2	2	11.831	13.131	12.366	12.732	16.628	19.157	18.242	20.34
Relb	2	6.858	6.309	8.351	8.856	21.863	24.347	19.176	21.672
Nbeal2	2	7.361	7.401	6.064	7.062	8.623	9.769	11.35	12.389
Snhg16	2	3.134	4.012	3.056	2.968	5.706	6.195	6.095	3.998
Il2rg	2	33.927	33.255	65.397	61.579	181.524	185.493	226.448	226.68
Clec12a	2	113.78	122.024	148.208	148.468	204.939	187.897	189.788	185.356
Trmt61a	2	7.718	7.146	8.095	9.369	12.641	13.93	10.535	11.252
Dnttip1	2	16.648	17.33	14.82	17.675	30	27.266	25.077	22.567
Rras	2	13.819	17.578	21.947	20.364	23.353	23.752	29.493	29.837
Gas5	2	70.135	64.399	93.731	95.461	101.877	103.868	110.646	107.845
Slc38a2	2	39.471	42.426	36.275	36.215	73.593	75.109	64.214	63.56
Aimp2	2	17.631	20.338	18.855	21.93	30.352	32.654	26.996	27.158
Rnf34	2	21.653	21.951	26.554	25.572	35.389	31.807	36.116	33.946
Eef1aknmt	2	3.814	4.132	3.936	4.472	5.985	6.516	6.357	6.331
Zbtb18	2	6.019	5.945	11.137	9.702	12.835	13.507	15.17	14.119
Actn1	2	30.965	35.15	45.683	47.445	86.291	94.443	71.357	73.771
Shmt2	2	40.155	45.629	40.089	38.872	77.493	90.477	70.403	75.693
St7	2	4.398	3.98	5.305	4.238	8.482	8.441	6.341	7.342
Atp10d	2	9.133	9.387	7.15	7.633	12.427	12.311	11.335	12.66
Sco1	2	3.398	3.624	3.89	4.051	5.954	5.649	4.558	5.504
Clec2d	2	10.126	11.619	20.455	18.045	33.918	33.876	29.141	28.412
Mcemp1	2	2.556	1.961	3.437	3.733	6.495	6.88	8.428	8.282
Sun1	2	16.429	15.453	14.025	14.525	24.301	24.648	22.154	21.711
Parp8	2	2.393	2.768	2.053	1.911	4.422	4.398	3.85	4.013
Pex16	2	7.801	7.448	9.322	9.254	19.589	22.925	18.353	18.503
Tbc1d8	2	3.967	3.912	4.636	4.617	8.746	8.386	6.698	6.522
Znrd2	2	11.902	11.294	12.989	13.57	16.506	21.318	16.548	15.476
L1cam	2	9.242	11.007	11.019	10.123	9.635	13.112	16.953	18.708
Ppp1r15a	2	3.872	3.608	5.207	4.258	6.785	7.545	5.722	6.249
Fgr	2	1.137	1.338	3.499	3.124	43.315	45.698	32.582	31.869
Acvr1	2	9.189	10.125	10.783	11.101	16.409	17.48	16.132	17.746
S100a11	2	136.881	137.162	181.35	174.758	286.301	284.27	206.686	217.931
Dhx34	2	2.169	2.892	2.682	2.726	4.293	5.478	3.585	4.527
Cdc42ep4	2	10.026	10.452	9.385	9.344	18.575	21.349	16.023	16.166
Gbp2	2	6.623	6.576	8.451	8.281	11.557	10.416	12.053	11.973
Resf1	2	9.781	9.474	15.251	14.991	24.424	22.232	24.191	23.742
Myo1e	2	22.928	26.956	30.866	32.38	47.018	51.739	40.967	42.906
Gm14548	2	10.084	7.962	10.311	11.993	21.201	22.619	19.212	21.425
Jak2	2	9.357	9.794	11.844	11.088	15.176	14.165	16.779	16.431
Simc1	2	1.991	1.942	2.395	2.144	3.066	3.19	2.84	3.297
Nfkb2	2	9.926	12.124	12.644	13.522	66.006	78.403	62.36	64.509
Lrrk1	2	6.231	6.397	6.304	6.85	10.05	11.582	11.305	12.146
Tmem131l	2	6.105	5.983	5.565	5.47	9.945	9.866	8.304	9.291
Tiam1	2	4.883	5.06	4.09	4.658	10.198	10.754	8.356	8.606
Ahnak	2	46.432	40.452	42.289	41.157	63.296	75.29	72.838	72.267
Sod2	2	18.186	16.96	19.429	21.778	31.36	30.347	30.737	29.846
Cry1	2	2.993	3.293	3.582	3.313	5.874	5.737	5.268	4.975
Pltp	2	40.524	42.79	79.387	85.03	186.451	223.908	173.242	181.969
Fcf1	2	35.772	33.185	36.371	36.426	56.118	58.899	51.538	46.717
Cpne2	2	20.163	20.914	30.04	27.181	49.472	54.72	44.379	46.798
Mfsd7a	2	1.435	1.752	2.264	1.979	2.588	2.888	2.778	2.821
Ifrd2	2	12.314	13.779	12.233	12.735	27.572	30.807	22.76	22.647
Nop2	2	19.454	20.615	20.179	20.842	32.753	35.858	30.621	30.128
Atrip-trex1	2	18.662	19.85	24.467	23.736	25.86	27.802	31.64	34.024
Nr1h3	2	2.372	1.584	7.521	7.122	14.196	13.477	22.526	22.075
Nav1	2	6.352	6.902	6.031	7.107	10.976	12.424	9.115	10.014
Zswim7	2	5.62	4.497	8.734	6.615	9.937	14.566	10.204	8.995
Slc16a1	2	7.405	7.981	7.774	7.46	18.106	16.768	13.936	13.269
Agpat4	2	11.663	11.67	14.059	15.526	28.757	27.429	24.475	26.234
Klf10	2	12.398	12.303	23.228	22.806	25.091	26.48	26.615	26.788
Slc26a10	2	10.568	11.769	10.589	9.626	19.958	22.53	19.141	20.104
Trex1	2	62.443	68.825	84.094	82.312	86.316	94.731	111.798	120.663
Rala	2	21.835	20.308	21.65	24.887	51.352	48.251	43.7	42.927
Plekhn1	2	4.051	4.149	8.207	8.192	10.868	13.162	10.404	10.945
Pde4b	2	1.644	1.559	2.114	2.351	4.658	4.37	4.731	4.742
Tasp1	2	1.805	2.02	2.811	1.925	3.505	3.771	2.843	2.907
Gpr137b	2	19.586	21.081	25.726	25.13	64.299	64.973	43.601	45.546
Cdc42ep2	2	1.68	1.545	2.681	3.067	16.76	20.589	12.73	11.258
Tnip1	2	11.416	13.263	20.462	20.747	48.641	55.983	45.869	49.363
Naa80	2	6.866	7.219	12.759	13.034	13.998	14.827	10.706	12.012
Bcl3	2	5.646	6.691	11.21	10.419	21.319	27.732	17.36	19.52
Pcdh7	2	13.326	14.904	18.152	21.014	27.96	27.69	29.453	31.15
Cd276	2	14.851	14.799	14.101	13.724	24.765	27.106	22.47	22.662
Ercc6	2	1.656	1.524	2.514	2.596	2.583	2.659	2.847	2.896
Rasa4	2	23.817	28.052	31.975	32.915	65.849	74.985	60.062	62.201
Cad	2	8.387	9.014	6.391	7.556	12.044	14.561	12.215	13.201
Chchd4	2	25.922	26.209	29.943	30.241	45.045	44.013	37.815	37.311
Phldb1	2	2.434	2.5	2.628	2.829	5.48	6.504	4.924	4.825
Fas	2	5.036	3.44	4.022	4.071	13.517	11.673	13.362	11.172
Kcnn4	2	67.144	72.546	104.896	116.032	113.879	132.134	146.185	151.48
Brca1	2	8.784	8.936	7.407	8.181	14.001	13.003	11.563	11.677
Gbp3	2	3.498	3.824	6.924	7.008	8.791	8.368	10.381	11.367
Prpf38b	2	24.982	26.426	27.728	25.183	46.183	48.242	39.203	38.795
Gda	2	21.392	20.037	25.791	27.085	31.867	30.057	47.286	46.919
Pdgfb	2	12.809	12.631	14.755	14.275	19.391	21.882	19.049	19.581
Pnpla7	2	7.84	8.165	12.193	12.45	11.401	12.918	12.299	12.841
Mettl1	2	9.257	10.291	10.379	9.892	19.68	22.847	13.971	18.232
Slc20a2	2	5.104	4.865	4.778	5.291	8.326	8.653	7.511	7.491
Usb1	2	21.201	20.631	26.118	28.613	30.051	32.235	33.555	34.692
Tars2	2	10.544	13.12	14.616	13.068	18.723	21.156	17.654	18.231
Dhx37	2	4.59	4.906	4.6	4.635	6.908	8.445	6.61	7.284
Disp1	2	2.713	2.691	2.843	3.469	4.256	4.538	4.41	4.993
Col18a1	2	4.166	4.408	7.828	7.84	11.596	12.397	11.28	11.686
Mybl2	2	8.107	10.635	7.771	7.453	17.629	19.163	15.201	15.444
Afdn	2	5.983	6.24	7.163	7.019	10.644	10.668	9.765	10.71
Plxna1	2	19.448	20.121	24.215	26.445	31.654	33.471	45.891	49.035
Slc27a1	2	27.906	31.054	46.287	43.894	43.086	48.798	48.542	48.909
Scfd2	2	2.633	2.666	2.348	2.938	4.333	4.736	4.042	3.877
Setd6	2	6.051	6.442	6.798	8.146	8.054	9.881	10.542	8.319
Klf4	2	3.057	3.16	6.218	5.67	10.258	12.263	16.374	16.977
Rnf19b	2	18.315	19.318	27.301	26.421	94.717	96.822	77.573	78.012
Ppp1r12b	2	1.413	1.255	2.838	3.101	22.144	23.314	16.853	18.12
Rnd3	2	10.189	10.379	9.66	10.013	24.941	21.888	22.618	22.706
BC048403	2	3.516	3.536	4.637	5.209	4.696	5.302	5.352	6.055
Tnfrsf11a	2	32.281	32.592	34.96	34.038	59.402	58.048	49.516	49.562
Mybbp1a	2	27.483	32.62	37.326	36.637	52.076	63.231	51.885	56.295
Slc16a10	2	29.952	31.734	38.264	40.259	50.213	47.043	58.995	59.74
Trp53rka	2	6.702	7.523	9.395	8.706	10.972	14.143	11.015	11.643
Fblim1	2	18.877	20.489	30.769	30.557	32.272	34.941	25.202	26.101
Glul	2	42.596	44.63	56.089	55.845	98.438	100.877	114.151	116.624
Wsb2	2	26.398	27.352	34.817	34.406	48.183	48.902	38.32	39.893
Micall1	2	4.754	4.696	5.375	5.638	7.642	8.032	6.81	6.612
Lonp1	2	19.208	20.308	20.908	20.795	32.881	37.63	29.65	28.592
Raet1c	2	9.359	8.532	6.468	6.994	9.68	8.92	10.2	11.388
Csrnp1	2	2.166	1.8	2.234	2.755	3.97	4.831	3.631	3.866
Pabpc1	2	290.958	315.761	319.592	313.839	526.668	538.866	451.632	471.909
Sestd1	2	6.423	6.343	7.603	6.697	17.546	17.525	15.546	15.213
Smox	2	25.838	26.32	21.246	23.885	46.828	52.868	43.041	41.781
Snhg5	2	12.061	14.311	14.536	17.811	25.783	24.647	23.533	22.163
Zfp263	2	10.263	10.552	12.931	12.55	55.713	54.448	45.466	43.972
2410002F23Rik	2	10.673	10.802	11.327	12.181	17.824	18.603	19.288	16.575
Junb	2	24.721	24.075	58.447	55.951	151.989	173.876	131.977	136.169
Crlf3	2	25.568	27.467	28.489	28.509	47.03	45.188	48.345	47.528
Pitpnm1	2	9.93	10.266	12.341	12.495	19.964	24.114	17.992	20.233
Gcsh	2	46.125	47.94	36.579	39.788	78.858	74.91	67.944	63.928
Inf2	2	14.156	15.451	19.109	21.089	31.077	36.84	27.602	28.97
Rab20	2	8.849	8.556	15	12.144	16.652	19.372	22.407	22.314
Bvht	2	2.71	1.801	4.907	3.315	5.577	5.468	6.483	5.663
Slc4a7	2	13.579	13.255	11.48	12.683	50.832	46.1	40.467	38.515
Ano6	2	31.201	32.507	40.81	41.326	56.246	63.003	62.184	66.106
Plxna2	2	1.01	1.027	1.25	1.625	2.689	2.63	2.211	2.218
Arhgef40	2	2.637	3.203	2.502	2.439	5.115	5.481	4.958	4.871
Gypc	2	3.753	4.815	4.718	5.269	9.916	10.248	10.536	12.138
Cdyl2	2	1.287	1.41	1.595	1.732	3.729	3.46	2.703	2.536
Pls3	2	31.414	30.729	38.32	35.696	57.273	51.779	49.573	48.201
Lmna	2	136.089	150.777	156.258	164.763	459.275	523.788	329.998	345.809
Ass1	2	11.387	12.196	34.31	33.485	39.059	45.442	83.115	87.69
Calcrl	2	11.98	13.183	13.637	14.894	30.234	28.361	30.729	29.555
Mars	2	25.458	26.887	22.944	23.234	40.18	40.841	35.092	35.955
Gemin6	2	9.293	9.218	12.514	11.288	16.311	13.835	14.265	13.895
Anxa4	2	140.862	141.361	206.79	199.196	215.829	196.419	246.379	238.265
Ehd1	2	72.653	74.38	65.413	66.127	215.067	249.608	176.131	183.108
Casp4	2	11.459	10.01	14.946	16.673	31.276	29.826	27.194	25.813
Impdh2	2	50.146	56.491	49.468	46.501	109.627	112.568	86.787	91.122
Pira6	2	22.99	20.294	26.628	26.668	35.2	36.499	35.235	39.382
Slc6a8	2	15.715	15.256	31.479	30.894	30.733	31.996	27.603	28.493
2010315B03Rik	2	5.332	5.244	5.465	5.22	9.559	8.111	7.744	7.734
Raet1a	2	16.739	17	14.315	14.355	19.437	17.536	23.664	25.933
Rrs1	2	18.904	19.777	20.854	21.398	35.683	37.81	29.612	30.67
4833438C02Rik	2	3.324	3.882	3.437	2.788	12.187	11.951	8.02	9.067
Sema4a	2	9.608	7.403	10.847	10.454	16.456	15.878	18.162	20.25
Ralgds	2	4.956	4.451	5.164	4.586	19.639	19.827	17.442	18.464
Slc2a6	2	12.463	12.439	6.533	7.534	10.215	11.349	13.949	14.428
Bace1	2	2.617	2.096	2.549	2.875	5.497	6.556	4.709	4.756
Malt1	2	6.316	5.776	6.785	7.28	18.493	16.793	13.305	13.199
AI506816	2	5.024	4.636	4.654	4.133	9.216	8.23	8.499	7.5
Rasgrp4	2	3.099	2.573	2.677	2.451	4.253	4.591	4.525	4.576
Il15ra	2	2.305	2.644	3.502	2.352	3.791	4.114	5.136	5.589
Fgd6	2	2.399	2.569	3.647	3.898	4.272	4.704	4.183	3.925
Wdfy1	2	10.828	10.971	12.718	12.816	18.467	17.221	15.104	14.35
Raet1d	2	22.099	23.476	18.78	18.291	24.598	22.769	30.994	32.862
Erf	2	6.411	5.742	7.99	8.48	9.862	10.642	9.172	10.366
Gm12500	2	1.511	1.495	1.475	1.727	2.001	2.719	2.301	3.085
Pira11	2	9.584	8.901	11.437	11.497	23.369	22.011	18.786	21.679
Vasp	2	68.764	71.595	76.069	74.383	121.145	132.315	107.137	108.449
Reep3	2	19.172	18.789	20.267	20.722	32.095	29.133	29.853	30.484
Eif4ebp1	2	49.504	48.696	52.128	54.381	86.858	92.682	73.097	76.553
Nfkbid	2	7.812	8.133	9.947	10.672	21.943	24.151	18.638	19.367
Dram1	2	16.544	14.497	13.737	14.09	18.797	19.216	24.275	23.976
Mboat1	2	9.531	9.669	6.722	7.402	17.648	18.618	14.902	15.436
Fancl	2	15.816	15.477	14.507	13.065	24.656	20.879	20.376	20.14
Samhd1	2	67.671	77.121	94.149	91.544	102.216	103.626	122.626	123.413
Pola2	2	21.095	22.597	18.43	17.154	30.598	30.948	26.911	28.233
Sdc4	2	22.091	23.609	17.932	15.968	28.687	33.455	33.701	33.794
Nfkbia	2	27.961	24.678	56.953	58.159	178.517	183.957	145.418	145.335
Adgrl2	2	4.235	4.137	5.277	6.241	6.939	7.274	6.174	6.359
Lyst	2	3.847	3.464	4.677	5.58	5.951	5.115	5.693	6.21
Adss	2	52.348	53.492	56.606	55.808	107.237	97.119	90.644	89.172
Gsap	2	11.568	9.703	16.333	16.198	36.78	33.296	32.335	30.661
Gpc1	2	4.721	4.478	7.103	7.457	16.975	17.956	14.589	15.07
Tnfrsf23	2	3.667	3.409	4.408	3.793	6.105	5.941	6.171	6.708
Mllt6	2	3.847	3.965	3.63	3.915	11.351	11.485	9.289	8.31
Lsr	2	2.494	2.719	3.217	2.539	5.246	6.486	4.921	4.592
Mdn1	2	3.491	3.008	3.125	3.198	5.659	5.813	4.835	5.193
Acot7	2	50.832	50.583	48.612	44.02	103.082	117.202	89.382	92.013
Pstpip2	2	11.535	10.319	11.04	9.916	24.929	28.112	23.347	23.413
Pirb	2	42.981	40.572	56.531	56.071	84.696	92.391	89.326	91.313
Plcl2	2	11.884	12.152	10.17	11.033	19.844	18.752	17.196	17.112
Mink1	2	11.503	10.58	11.354	12.141	26.34	27.756	22.198	23.47
Als2cl	2	1.181	1.145	1.236	1.192	1.753	2.105	1.73	1.772
Lrp11	2	2.691	3.242	4.077	4.606	4.619	4.356	5.057	4.892
Sdad1	2	6.934	7.185	6.544	6.791	12.038	11.897	10.157	9.504
E330009J07Rik	2	1.189	1.269	1.678	1.856	3.289	3.087	2.59	2.753
Gga2	2	9.723	10.531	10.678	11.406	22.944	24.637	19.698	19.678
Ppfibp1	2	13.539	13.723	17.165	17.595	27.132	23.857	21.118	22.218
Rnd1	2	1.184	1.471	1.336	1.38	2.387	3.136	3.324	3.03
Tbrg1	2	33.112	35.589	37.768	36.834	68.254	71.021	56.835	58.009
Naf1	2	3.399	3.646	4.378	4.457	5.731	5.787	4.993	5.706
Ddx58	2	25.293	25.463	36.803	36.141	44.497	44.814	64.605	65.412
Ciao2b	2	28.496	24.892	21.234	28.954	40.681	42.525	34.853	35.932
Etfbkmt	2	1.585	1.385	1.682	1.494	4.243	3.629	3.482	3.037
Timm8a1	2	7.574	8.456	8.178	7.307	17.196	14.195	11.639	13.541
Nupr1	2	15.387	14.798	26.915	25.358	48.808	51.584	63.405	62.136
Rab11fip1	2	3.11	3.14	3.576	3.446	6.069	6.416	5.866	6.586
Gpx1	2	757.116	755.143	621.835	601.818	1099.64	1082.12	997.181	962.129
Mex3c	2	11.448	12.876	13.82	12.695	21.598	19.218	19.83	19.84
Naaa	2	21.536	21.464	19.669	19.867	61.674	60.028	51.457	51.038
Ppan	2	18.348	17.927	19.489	19.2	30.66	37.664	27.719	27.228
Pi16	2	2.054	1.381	1.669	2.128	2.803	2.951	4.155	3.946
Phgdh	2	5.873	6.044	11.337	10.783	9.691	12.856	12.864	11.956
Eif1ad	2	23.858	25.059	26.908	24.64	40.538	41.19	34.956	33.228
Gart	2	25.555	26.062	25.495	26.247	43.43	47.388	38.281	38.938
Flrt2	2	4.041	4.686	11.773	11.408	16.499	15.58	19.069	20.066
Dimt1	2	4.536	3.593	5.192	5.125	5.908	6.814	7.197	6.096
Rrp9	2	10.729	10.864	12.423	13.621	23.003	22.027	19.834	19.894
Nop58	2	56.824	56.646	53.537	57.7	101.533	88.053	78.839	79.372
Ptafr	2	15.935	15.79	21.888	22.021	24.01	23.032	35.09	36.113
Fkbp1b	2	8.701	8.968	13.165	13.056	17.761	17.024	16.922	15.621
Pik3r5	2	28.017	29.928	42.161	43.351	105.613	117.842	97.347	101.95
Abraxas1	2	3.583	3.559	4.244	4.36	5.082	5.152	5.789	5.291
Clec5a	2	29.499	25.046	32.879	30.308	43.398	39.546	60.193	58.679
Hmga1b	2	54.901	61.294	85.606	87.074	134.566	142.107	165.597	162.118
Irf2bp2	2	19.516	21.197	19.103	18.346	26.679	30.762	32.684	33.4
Bcl2l11	2	7.062	8.722	9.907	10.247	11.737	12.493	12.433	12.272
Igf2r	2	1.418	1.674	5.716	6.057	23.367	28.083	19.902	22.207
Hsph1	2	22.955	25.399	24.758	24.366	44.473	43.398	43.498	43.82
Pip5k1c	2	31.298	30.635	39.029	40.142	72.042	78.112	58.747	63.339
Tarbp1	2	1.806	1.708	1.668	1.521	3.979	3.752	3.484	3.519
Pira7	2	7.746	9.221	10.642	9.819	23.007	22.918	17.093	18.788
Gpr85	2	3.579	3.862	4.273	4.283	7.013	7.623	5.742	6.06
Snhg8	2	9.69	11.111	14.321	12.246	16.035	17.901	15.912	17.247
Tnfrsf12a	2	6.239	6.746	7.797	9.076	13.331	11.676	13.147	10.962
Gbp5	2	1.167	1.225	2.513	1.431	2.936	2.761	3.816	3.584
Flnb	2	2.752	3.184	3.293	4.058	8.006	9.424	7.224	8.079
Riok3	2	40.959	40.374	48.8	47.657	68.486	65.319	64.143	61.55
Ube2e2	2	6.393	7.079	6.283	5.892	12.056	11.439	12.393	11.949
Polr1b	2	3.571	3.877	3.814	3.301	7.236	7.174	6.817	7.26
Cxcl10	2	13.271	20.06	14.87	17.734	116.82	99.006	244.041	249.926
Col4a5	2	2.01	2.643	2.23	2.396	12.548	13.991	11.049	11.557
Slc35e4	2	9.792	10.348	9.282	9.975	17.18	18.063	15.377	14.793
Tbc1d10a	2	6.284	5.448	5.786	6.269	10.194	10.878	8.95	8.965
Tgfbi	2	70.946	68.838	96.107	91.186	182.179	201.134	216.518	219.242
Traf2	2	7.633	9.002	8.257	7.777	21.46	21.305	17.258	16.105
Stard5	2	7.683	8.05	10.743	11.062	14.769	15.851	14.642	15.274
Rrad	2	2.49	1.843	2.103	1.978	12.392	13.43	8.765	8.095
Epb41l4aos	2	4.79	6.066	7.641	9.353	12.188	13.594	10.628	9.761
Sbno2	2	15.7	15.813	23.668	25.752	39.747	45.407	33.76	35.628
Phyhd1	2	3.638	2.852	4.531	4.693	10.621	12.213	10.679	9.617
Atox1	2	139.773	127.006	132.74	132.635	311.314	322.184	238.283	252.33
Slc7a1	2	12.451	15.195	14.007	15.511	20.301	21.383	20.908	22.897
Rgl1	2	9.224	10.143	9.899	9.805	18.086	17.485	14.242	15.134
Ap4b1	2	5.736	4.984	6.251	5.434	9.9	9.434	7.997	8.006
Erdr1	2	21.764	18.593	24.823	26.963	19.062	48.754	35.03	28.519
Pbxip1	2	8.932	8.259	10.609	11.911	17.981	19.566	14.348	14.625
Cep162	2	3.821	3.667	3.919	3.598	6.835	6.374	6.149	5.86
Ttc27	2	9.69	9.023	8.288	8.523	13.191	14.841	12.013	12.112
Lipn	2	1.36	1.767	3.083	2.927	5.756	5.399	7.806	7.234
E230013L22Rik	2	1.512	1.975	2.409	2.459	2.55	4.074	4.194	4.142
Tmem38b	2	7.515	7.667	10.241	10.255	15.03	14.606	12.64	12.689
Foxp4	2	3.121	3.074	3.455	2.925	5.281	7.056	4.997	5.629
Msantd3	2	1.715	2.735	6.137	4.945	5.329	6.651	5.734	5.39
Zfp862-ps	2	2.029	1.971	1.609	1.758	2.983	3.431	3.103	2.62
Tnfaip3	2	2.138	1.986	4.851	5.23	6.547	6.741	6.467	5.958
Plec	2	22.533	22.969	23.533	26.236	40.213	49.087	40.324	43.734
Cox17	2	64.472	68.685	75.341	75.044	119.391	114.742	96.432	96.776
Cav2	2	39.672	41.808	64.051	57.006	93.771	82.181	97.845	94.114
Anxa1	2	292.641	293.715	380.392	365.686	1038.28	949.082	813.439	783.618
M6pr	2	179.34	182.121	169.379	169.493	375.428	361.52	296.846	289.327
Hook2	2	2.887	2.96	3.451	4.101	4.272	4.926	4.049	5.018
Mtmr11	2	3.494	4.55	4.226	3.843	6.509	6.786	6.459	5.507
Sema4d	2	48.284	53.001	53.079	51.008	118.856	125.088	98.598	100.352
Zmiz2	2	24.482	26.339	24.799	25.135	82.483	90.517	74.087	81.263
Iars	2	36.737	37.533	34.063	32.714	56.035	58.718	48.969	50.726
Myc	2	18.597	20.628	22.279	22.506	41.54	43.86	38.461	40.156
Vim	2	1010.25	1075.34	1421.1	1342.77	1873.91	2046.23	1805.56	1858.48
Ptk2	2	1.912	2.169	4.952	4.682	5.062	5.034	8.698	8.058
Cd37	2	47.674	50.008	68.229	67.801	77.943	88.668	86.526	88.175
Fmn1	2	4.861	4.548	6.24	6.9	7.401	7.357	7.515	7.589
Nfam1	2	56.542	56.216	60.137	60.781	112.851	117.603	90.995	98.09
Serpinb8	2	12.754	13.306	18.648	19.916	64.641	56.668	51.852	47.774
Myof	2	42.055	43.027	66.076	65.581	74.974	79.783	75.943	82.665
Itga5	2	26.175	29.66	49.449	52.291	50.38	53.909	71.915	74.747
Qtrt2	2	3.159	3.307	4.376	3.745	5.707	5.644	5.835	5.164
Stx11	2	3.499	3.642	4.855	5.223	7.477	7.309	8.908	7.983
Phlpp1	2	1.376	1.848	2.238	2.509	2.644	2.811	2.719	2.638
Pira2	2	3.296	4.465	4.888	4.307	9.279	9.481	6.732	7.689
Nupl2	2	3.365	3.07	4.169	4.483	5.005	4.949	5.459	4.967
Lrrk2	2	2.552	2.511	2.785	2.677	4.442	3.684	4.328	4.585
Rest	2	4.367	4.691	4.178	4.488	8.406	8.369	6.762	6.684
Igsf6	2	59.392	52.818	61.139	60.256	105.105	93.743	85.186	79.872
Manbal	2	7.69	8.643	13.054	10.923	13.569	16.254	13.541	12.487
Icam1	2	25.428	27.258	25.849	27.716	64.41	72.603	67.446	70.625
Pick1	2	2.65	3.269	3.609	4.071	5.081	6.18	4.162	4.497
Slc37a2	2	29.681	30.794	58.849	61.102	83.256	84.336	53.86	55.503
Rilpl2	2	19.816	18.34	32.381	31.8	52.082	56.582	40.57	44.501
N4bp3	2	4.541	4.096	2.947	3.843	8.459	8.597	7.371	6.787
Jarid2	2	7.662	8.604	8.701	8.749	33.867	34.367	26.734	26.457
Zfp984	2	2.382	1.847	2.556	2.498	5.132	4.328	3.431	4.067
Slc29a2	2	1.579	1.586	1.725	1.728	2.847	3.424	2.387	2.754
Gsdmd	2	37.67	37.234	38.918	36.371	143.235	152.253	98.979	95.149
Vrk2	2	29.192	29.94	31.014	30.798	57.281	47.524	49.886	49.412
4930539J05Rik	2	8.305	6.224	7.717	11.82	13.153	15.227	10.261	10.962
Ring1	2	6.553	6.713	6.962	8.196	11.131	10.76	9.861	9.598
Chac1	2	1.834	1.973	3.383	3.276	5.34	6.786	5.633	5.303
Tfap4	2	3.498	3.572	4.199	3.729	7.194	7.289	5.775	5.769
Camkk2	2	13.728	13.254	14.727	14.372	21.005	22.308	25.601	25.636
Stim2	2	7.565	8.417	9.277	8.793	9.537	10.325	12.709	13.249
Clec4a1	2	35.659	31.883	80.876	84.071	82.026	80.39	94.891	98.839
Cyp4f16	2	8.634	8.368	10.551	10.221	13.688	15.62	12.761	13.891
Tnfaip2	2	36.621	36.469	49.901	50.201	98.749	108.849	94.325	99.55
Enc1	2	4.226	4.389	6.678	8.028	10.203	9.772	8.516	8.355
Acsl1	2	12.341	12.688	18.246	18.365	39.555	42.338	43.618	45.837
Rcc2	2	49.574	53.654	45.985	45.729	98.132	107.813	81.622	82.674
Iah1	2	20.155	20.516	22.099	22.43	33.497	32.405	30.789	32.005
Fbrsl1	2	3.024	2.819	3.163	3.389	3.771	4.643	5.039	5.028
Gse1	2	5.141	5.435	6.527	7.54	7.285	8.02	8.113	8.798
Herc3	2	6.391	6.662	7.483	7.553	9.977	9.225	10.451	10.281
Snhg12	2	9.213	11.03	15.338	19.18	17.197	19.645	20.217	18.928
Mrps18b	2	17.093	15.983	21.73	18.915	27.455	28.162	23.998	24.317
Smurf1	2	6.117	6.466	7.782	8.09	19.217	18.517	15.717	15.966
2310022A10Rik	2	17.684	16.755	17.543	18.903	25.646	27.903	26.844	26.35
4933416M07Rik	2	1.381	1.547	1.894	1.569	2.974	2.825	2.729	2.69
Mrpl45	2	17.265	17.012	15.27	15.454	33.305	30.874	26.659	25.838
Klf7	2	3.275	2.033	2.206	2.428	7.578	6.266	6.725	6.204
Grwd1	2	13.323	13.287	15.014	15.44	24.047	23.832	20.663	20.888
Clcn7	2	14.703	16.61	23.721	24.137	28.36	31.171	26.136	26.714
Traf3ip2	2	2.447	2.539	2.535	2.568	3.978	4.57	3.413	3.432
Pus7	2	7.499	7.639	7.324	7.249	11.908	12.391	11.081	11.123
Rreb1	2	7.208	8.316	8.232	8.012	15.654	16.361	11.649	12.699
Itgb7	2	8.4	8.367	15.631	15.36	17.822	18.406	23.215	22.636
Magohb	2	9.208	10.027	13.7	11.045	18.784	17.728	18.862	16.401
Agrn	2	3.758	4.326	5.458	5.451	9.146	10.682	10.208	11.097
Mak16	2	22.07	24.463	28.768	24.868	52.582	50.503	39.102	39.32
Ttc7	2	28.331	30.137	28.022	27.946	51.836	57.182	43.896	46.435
Zfp934	2	1.764	1.751	2	2.818	3.081	2.156	3.375	3.001
Spi1	2	183.997	181.006	191.166	217.327	306.671	348.487	257.012	267.04
Cd47	2	60.053	60.219	76.843	79.561	84.246	74.458	96.608	96.182
Dagla	2	2.076	2.554	2.114	2.417	3.971	4.95	4.809	4.921
Traf1	2	1.286	1.205	2.965	2.618	58.286	62.561	42.653	40.727
Nup210	2	6.035	6.338	4.447	4.589	6.923	7.535	6.91	7.997
Ptprs	2	8.035	8.225	6.749	6.513	14.549	16.016	12.786	13.191
Pus1	2	13.411	14.33	16.808	17.091	21.922	27.647	21.327	21.436
Ncf4	2	125.501	118.296	166.014	165.573	272.262	289.875	235.011	231.089
Gpr84	2	11.174	8.57	10.846	12.211	12.888	14.272	17.08	16.834
Nvl	2	4.617	4.405	4.393	4.424	7.587	7.087	6.15	6.276
Cd80	2	5.046	4.919	5.633	6.106	12.123	11.025	11.91	11.692
Bcor	2	4.443	4.451	4.935	5.496	6.817	8.01	6.396	6.292
Rcl1	2	8.479	9.388	7.903	8.55	15.891	15.05	13.73	13.162
Pira4	2	7.707	9.342	10.628	9.811	22.967	22.906	17.022	18.641
Ifrd1	2	29.154	34.078	40.359	41.54	50.44	48.24	55.924	54.552
Eif6	2	60.692	58.211	64.611	62.282	97.924	105.533	86.458	88.015
Spata13	2	2.162	2.123	1.827	2.078	5.88	6.655	4.68	4.769
Myo19	2	2.244	2.076	2.537	2.696	3.358	2.918	3.685	3.451
Nfat5	2	3.345	3.367	4.356	4.374	8.395	8.378	9.288	9.042
B4galnt1	2	38.447	41.287	39.651	36.915	77.868	89.055	69.591	73.277
Tnfrsf22	2	1.873	2.16	1.47	1.482	2.112	2.147	2.205	2.525
Gnl3	2	29.112	30.488	30.36	29.39	56.214	53.949	45.052	43.324
Snhg1	2	29.199	30.864	38.127	38.047	62.684	53.155	52.286	49.539
Asns	2	26.546	25.383	43.06	38.146	52.81	53.979	57.273	54.743
Slc16a3	2	11.396	11.759	12.483	12.346	18.58	19.973	19.537	20.68
Sdc1	2	9.889	9.717	18.099	18.885	80.454	85.075	69.18	71.216
Rnf149	2	59.994	59.182	95.101	88.891	98.919	96.633	145.874	138.427
Sh3bgrl2	2	6.291	6.514	9.549	9.5	13.122	12.332	13.786	14.197
Bcat1	2	1.055	1.145	1.115	1.138	1.66	1.569	1.92	1.695
Nlrc3	2	6.214	6.919	5.259	4.887	7.814	7.456	8.986	8.205
Aifm2	2	6.645	6.673	8.618	7.633	16.039	18.609	13.61	14.239
Tank	2	29.774	28.811	39.594	37.132	72.918	61.423	55.452	54.425
Tnk2	2	2.471	2.224	2.632	2.652	4.34	3.914	3.987	4.407
Hyal1	2	2.463	2.426	5.688	6.538	7.112	5.867	4.913	4.181
Clec4a2	2	74.544	66.211	84.975	89.227	133.961	123.648	102.651	104.583
Trim3	2	7.753	7.829	9.466	9.187	10.953	12.107	12.203	12.987
Lilra6	2	9.577	8.051	10.394	11.67	21.549	24.611	21.601	23.051
Gsto1	2	46.385	48.927	58.475	55.239	114.247	117.804	83.002	85.804
Msrb1	2	63.42	58.991	100.431	89.845	94.053	95.845	106.776	103.196
Dock7	2	16.361	15.731	16.801	16.181	27.25	27.638	26.451	27.198
Mir8114	2	38.368	34.592	42.917	43.513	77.966	91.021	98.84	102.113
Mitd1	2	18.401	19.329	19.655	21.184	28.433	22.52	31.53	28.786
Map3k14	2	3.835	4.683	4.192	4.138	9.121	9.451	7.303	7.479
Pde4dip	2	4.091	4.367	5.15	5.352	21.234	22.271	13.781	14.577
Sms	2	14.936	16.918	15.414	15.551	34.248	33.071	28.4	28.285
Layn	2	2.49	2.722	3.736	3.955	6.356	6.192	4.232	5.035
Prkcd	2	93.345	97.085	96.416	98.905	151.471	158.35	149.687	150.889
Nadk	2	62.266	62.509	64.23	68.338	207.895	215.21	157.906	160.53
Eya3	2	14.462	13.993	12.819	14.213	23.797	23.725	19.703	21.037
Traf3	2	6.809	6.194	6.74	7.481	18.841	19.556	18.392	18.936
Apex1	2	36.984	36.597	35.627	36.95	82.492	80.446	62.459	62.39
Spn	2	13.039	13.527	5.67	6.221	23.24	26.767	21.132	21.296
Dctd	2	4.236	3.896	4.071	4.09	7.493	8.623	7.286	6.862
Nat10	2	7.26	8.55	7.191	7.268	11.531	14.077	13.296	12.891
Raet1b	2	20.702	20.768	17.436	17.618	23.899	21.263	29.264	31.527
Tns3	2	24.786	25.904	30.228	32.189	56.25	57.669	41.453	43.436
Nolc1	2	21.025	23.813	21.647	22.203	37.907	45.838	34.296	35.246
Gbp7	2	5.248	5.873	8.335	7.472	12.547	10.812	11.172	11.969
Plscr1	2	3.725	3.438	4.747	5.066	6.143	5.801	6.609	6.796
Pkmyt1	2	14.427	16.689	14.589	12.87	18.894	22.02	21.637	21.956
Zfp948	2	5.732	4.86	6.263	6.027	9.485	8.982	8.091	8.143
2310001H17Rik	2	1.456	1.098	2.307	1.733	5.505	4.749	3.765	3.914
Nol4l	2	3.952	4.001	3.745	3.911	7.611	7.94	7.531	7.642
Cstb	2	356.92	362.739	508.547	475.928	728.9	687.662	682.579	654.685
C3	2	1.259	1.24	4.907	5.058	23.115	24.968	42.258	46.685
Hspa9	2	108.818	112.524	131.78	126.996	189.036	195.641	165.113	160.918
Lpar1	2	1.419	1.733	2.082	2.388	4.903	5.268	5.298	5.031
Crybg1	2	11.896	13.84	15.011	15.033	38.132	38.752	28.696	31.698
Dusp5	2	1.418	1.574	2.416	2.849	4.7	5.375	4.753	5.642
N4bp1	2	9.465	9.658	12.492	12.995	16.782	18.294	19.345	19.673
Fbxo42	2	9.382	9.624	12.974	13.378	13.5	15.66	16.699	17.568
Birc3	2	9.888	8.085	10.606	9.943	83.76	76.395	51.632	52.04
Mvp	2	42.782	46.132	48.469	48.532	94.783	116.806	84.531	87.067
Tuba1a	2	39.387	61.935	30.308	29.877	27.656	57.363	50.477	52.421
Ifitm6	2	5.973	6.105	8.732	8.544	8.804	9.269	18.714	16.387
Ifit1bl1	2	1.176	1.331	2.279	2.319	2.884	1.662	2.537	2.761
Lims2	2	1.981	1.39	3.8	3.657	3.549	3.617	4.538	3.989
Slc25a22	2	14.803	16.414	18.403	18.375	16.937	20.418	26.043	26.079
Ppfibp2	2	3.408	3.858	5.637	6.02	6.148	6.16	10.885	10.819
Oit3	2	1.673	1.663	5.66	4.952	4.837	5.092	4.027	5.078
Wnt6	2	3.275	2.936	3.589	3.2	2.915	4.056	5.136	5.077
Ntmt1	2	8.852	9.789	9.643	10.231	17.934	14.901	13.446	12.79
Pam	2	20.813	21.993	19.287	19.252	34.564	35.726	28.312	29.776
Gtf3c5	2	6.375	6.345	5.143	6.484	27.104	32.017	19.516	17.841
Zpr1	2	16.887	15.898	18.04	18.337	26.509	26.636	22.001	21.139
Gars	2	50.239	52.566	52.468	54.064	81.231	88.984	67.688	69.472
Pgghg	2	4.013	5.264	4.125	4.282	7.353	8.016	6.528	6.085
Stxbp3	2	21.603	20.159	21.279	21.221	54.246	49.564	38.667	36.557
Ttc39b	2	2.418	2.072	2.74	2.777	6.993	6.399	4.633	4.501
Gnb4	2	6.358	7.627	7.226	6.577	15.033	13.387	10.974	10.73
Ube2a	2	31.587	33.396	40.4	40.016	53.401	52.447	41.908	41.824
Slc44a1	2	15.89	15.083	14.099	16.334	34.764	31.631	23.731	26.378
Cox5a	2	145.996	153.755	153.621	176.59	253.505	278.474	201.09	214.146
Atad5	2	5.712	5.782	5.057	5.104	8.446	8.405	7.283	7.352
Ptpn22	2	18.015	18.75	14.784	14.312	65.756	67.857	44.215	45.246
Ero1lb	3	14.55	15.161	12.469	11.762	11.149	8.857	11.771	12.938
Rdh11	3	19.359	18.233	14.007	14.338	12.182	11.622	13.083	12.856
Ikbip	3	4.31	4.533	3.916	4.283	3.188	3.929	4.12	3.994
Abcg2	3	6.479	5.45	5.805	6.102	4.285	4.352	4.268	4.16
Galnt10	3	7.924	7.797	6.091	6.919	5.098	4.877	5.739	6.055
Sort1	3	14.122	13.38	8.432	8.714	2.788	2.456	3.998	4.045
Pacc1	3	32.963	35.751	31.837	32.177	12.665	13.451	20.441	19.062
Zfp385a	3	18.887	19.924	17.214	16.651	4.579	5.43	9.543	10.748
Ptpra	3	124.117	123.311	116.285	117.88	54.871	53.861	74.889	77.227
Mapk3	3	118.047	121.383	105.547	107.644	75.174	81.422	88.121	88.499
Fcgr3	3	357.249	308.686	316.968	296.874	61.79	59.437	115.857	117.346
Gsr	3	78.646	77.685	70.062	71.184	56.569	51.798	58.511	58.359
Ttll1	3	5.884	6.145	4.878	4.565	3.932	4.397	5.152	4.99
Pik3cg	3	37.059	34.756	27.785	27.597	19.134	18.167	22.116	24.192
Rsbn1l	3	11.675	11.633	10.811	9.855	8.27	7.835	9.583	8.999
Dpysl2	3	10.268	11.781	9.325	7.087	4.54	5.537	6.224	6.518
Zfp382	3	3.797	3.492	2.75	2.91	2.133	2.06	2.887	2.953
Aktip	3	13.012	14.069	12.023	13.398	9.571	9.795	9.636	10.141
Rabgap1l	3	2.459	2.136	2.009	2.452	1.586	1.391	1.261	1.281
Gas6	3	175.266	176.225	109.042	113.729	10.856	11.548	26.417	27.829
Hacd2	3	18.629	15.761	14.839	16.115	7.964	8.792	11.07	10.59
Eloc	3	78.947	87.53	80.937	75.536	63.723	54.825	61.209	59.934
Nucb2	3	33.824	35.303	29.362	31.522	21.929	20.324	26.759	25.131
Vipas39	3	38.312	36.828	37.279	32.653	24.501	23.987	27.854	27.259
Kras	3	20.346	22.623	19.756	20.208	12.214	11.183	15.917	15.471
Camk1	3	110.016	111.315	99.602	100.664	60.422	63.764	70.527	70.302
Mir1903	3	23.934	32.413	19.381	29.039	3.248	3.297	13.434	9.056
Smpdl3b	3	18.23	19.433	11.21	11.27	7.273	7.767	12.147	11.507
Gapt	3	5.501	5.568	4.077	3.647	1.627	1.652	2.367	2.21
Pacs2	3	26.463	26.554	21.915	22.637	13.137	13.376	16.564	17.025
Rap1gds1	3	63.841	66.957	52.338	53.73	42.292	43.027	44.31	44.277
Rac3	3	11.612	9.081	8.794	8.153	1.815	1.866	3.785	3.945
Fgd4	3	28.747	27.62	25.103	26.041	11.796	10.561	15.955	15.122
Appl2	3	23.722	22.433	18.591	18.891	9.144	9.042	11.904	12.234
5830432E09Rik	3	7.586	6.5	5.626	4.692	1.844	1.941	2.586	2.559
Adamts10	3	6.016	5.851	6.047	4.966	2.933	4.032	4.835	3.928
Tgfbrap1	3	14.855	15.299	13.322	14.519	8.921	10.14	11.279	12.095
Fads1	3	42.489	45.514	32.676	34.86	27.594	28.324	30.06	31.43
Plau	3	359.008	386.425	311.42	306.889	51.217	50.883	93.409	95.751
4930473A02Rik	3	37.14	37.641	34.746	35.544	16.781	15.626	21.519	23.167
C1qc	3	673.724	618.543	605.205	625.763	66.523	67.916	204.318	201.129
Flcn	3	15.777	16.215	13.314	13.99	10.152	11.454	11.572	12.129
Slc12a6	3	27.192	26.979	23.284	24.391	14.113	14.583	17.096	18.02
Gng2	3	48.783	46.761	41.49	41.291	17.891	16.412	23.941	23.608
Dcbld2	3	3.132	3.17	2.475	2.811	1.15	1.346	1.758	1.976
Iffo2	3	8.165	9.376	8.061	8.307	4.387	4.089	6.251	5.798
Fam129a	3	35.958	33.728	29.881	31.318	10.809	11.551	16.579	17.641
Lyl1	3	37.525	33.171	22.426	23.668	5.84	5.578	13.622	12.542
Clcn5	3	11.067	10.374	7.75	9.043	4.487	4.232	5.647	6.041
Cdc42ep3	3	23.036	24.005	20.678	16.783	15.823	15.856	19.562	19.422
Atp11a	3	11.839	12.021	9.915	10.046	7.709	8.577	9.33	9.932
Tec	3	20.438	21.364	21.257	19.872	13.159	12.996	14.153	14.305
Icosl	3	14.324	15.841	9.922	10.247	1.82	1.733	4.57	4.545
Lcp2	3	53.183	55.124	44.439	45.635	31.925	36.318	33.742	35.232
Dock1	3	8.5	10.293	7.94	8.395	6.532	6.852	7.746	7.827
Myo5a	3	37.636	34.953	32.449	33.028	23.955	23.264	25.452	25.077
Zfp120	3	13.18	11.636	11.446	11.626	9.675	7.703	9.364	9.049
Ctnnd2	3	5.008	5.491	4.996	4.522	1.055	1.142	1.724	1.805
Selenon	3	30.762	33.92	28.486	29.816	12.872	14.304	20.995	22.18
Txndc16	3	11.268	9.877	7.534	6.977	4.809	3.389	4.965	4.783
Pank1	3	2.818	3.207	2.192	2.178	1.207	1.316	1.411	1.465
Mthfsl	3	27.861	28.668	24.559	34.365	16.205	20.234	16.814	18.239
Fam76b	3	19.224	19.035	16.234	16.425	13.657	12.132	15.366	13.76
Dmac1	3	80.159	80.781	65.726	67.553	50.111	46.69	46.266	45.466
Vps26c	3	44.675	43.496	43.804	43.814	29.412	27.705	31.678	30.779
Tmem243	3	21.132	20.004	15.9	17.322	10.349	10.531	9.825	9.457
Nab2	3	17.557	18.319	15.244	14.537	8.657	9.443	10.305	9.62
Atp8a1	3	8.502	8.791	7.934	8.032	4.388	4.627	6.096	5.734
Emilin1	3	20.802	22.449	13.409	14.596	7.375	7.984	10.559	10.909
Lacc1	3	23.714	24.845	18.22	17.341	12.841	11.856	12.137	11.711
Def6	3	20.386	21.997	17.118	16.338	7.965	7.119	12.015	12.061
Paox	3	15.017	14.319	12.006	12.782	8.408	6.882	6.205	6.654
Tmf1	3	13.596	13.01	10.774	10.5	8.407	8.062	8.465	7.748
Smtn	3	2.638	2.987	2.087	1.907	1.408	1.627	1.314	1.628
Ppp1ccb	3	146.737	150.23	141.939	134.203	107.542	100.289	105.308	101.185
Anks1	3	10.258	10.318	7.518	8.879	5.463	6.301	6.734	6.773
Rell1	3	11.881	13.199	9.823	10.212	6.296	5.696	8.513	8.518
Slc2a9	3	5.848	6.228	5.44	5.825	2.455	2.34	2.895	3.462
Slamf9	3	18.171	17.124	15.011	17.058	8.913	8.409	10.934	11.453
Stard8	3	19.417	21.556	17.035	17.112	7.594	8.523	11.593	11.681
Dpy19l4	3	12.637	11.437	10.012	10.677	8.807	7.999	8.815	8.427
Cdyl	3	8.24	8.396	7.665	7.692	5.787	5.807	7.269	6.388
Gnb5	3	2.641	3.668	3.216	3.624	1.839	2.433	1.87	2.307
Gm15441	3	49.704	45.153	37.765	37.757	30.502	28.174	36.958	36.151
Cdc14a	3	2.957	3.038	2.361	2.394	1.717	1.516	2.287	2.181
Agpat3	3	29.793	31.501	26.257	27.355	13.668	12.877	17.14	17.919
Ipo9	3	29.033	29.881	21.784	21.937	17.18	17.922	20.549	21.448
Chst12	3	33.877	36.434	32.936	31.056	15.96	19.438	22.813	25.789
Zfyve16	3	8.84	8.183	7.324	7.489	6.681	5.44	6.137	5.902
Psd3	3	8.217	8.471	5.853	5.452	2.444	2.537	4.385	4.436
Elmo2	3	23.364	22.198	21.605	20.826	12.632	13.871	16.715	16.625
Npl	3	7.146	5.927	4.96	4.098	2.401	1.896	3.306	2.799
Prkacb	3	98.298	98.68	73.864	72.312	45.76	44.512	52.345	50.573
Tlr1	3	19.219	17.226	15.503	15.381	9.986	10.25	14.497	14.058
Ssbp2	3	2.961	2.347	1.904	1.932	1.317	1.727	2.124	1.409
Hmga2-ps1	3	26.76	26.183	22.639	26.577	14.087	15.073	19.491	17.274
Itm2c	3	84.124	86.395	75.172	71.41	50.049	52.018	53.823	55.101
Cap1	3	573.503	602.338	459.988	473.992	301.822	318.206	320.399	332.978
Tmem229b	3	25.329	26.328	19.47	20.783	15.142	15.106	17.232	17.969
Phf1	3	4.201	4.013	3.391	3.594	2.039	1.562	2.882	2.889
Cyfip2	3	9.743	11.307	10.07	9.29	4.825	5.171	5.901	7.258
Abhd4	3	28.026	27.426	23.835	25.033	16.354	17.076	18.801	19.612
Coro7	3	25.406	26.783	20.487	21.442	15.411	19.322	18.264	19.8
Tmem273	3	53.248	45.414	32.79	31.143	6.275	6.455	13.474	12.77
Nrp1	3	89.286	92.145	79.309	83.666	8.54	7.302	22.939	22.579
Kansl1l	3	4.005	3.466	3.139	3.441	2.459	2.295	2.458	2.447
Mvb12b	3	11.641	11.747	10.46	11.873	7.355	8.717	8.875	9.481
Ccl4	3	64.434	75.704	76.116	71.476	1.735	3.313	15.839	12.161
Ulk2	3	14.261	13.331	12.739	13.593	7.407	7.965	8.077	8.271
Wwp1	3	66.45	63.722	46.107	46.681	15.169	14.358	19.67	19.544
Mgat5	3	16.323	15.473	12.774	15.208	5.063	5.78	7.395	8.336
Lpar5	3	8.225	8.297	5.793	7.224	4.68	5.694	6.553	6.275
Map4k1	3	6.096	5.983	4.61	5.22	3.494	3.27	4.626	5.192
Rnasel	3	23.905	23.841	17.766	17.374	6.161	5.572	9.777	9.304
Fdft1	3	37.03	39.179	29.526	28.813	12.528	13.005	17.335	15.842
Plxnc1	3	15.043	14.528	12.489	13.307	3.384	3.55	7.448	8.092
B4galt6	3	59.757	63.996	59.168	60.705	18.645	17.217	30.808	29.805
C2cd2l	3	9.689	11.453	9.442	9.583	6.887	7.909	7.664	8.621
Tcn2	3	36.86	40.637	36.262	38.376	8.886	7.991	16.644	17.972
B4galt4	3	4.497	5.285	4.622	4.19	2.274	3.088	3.552	2.969
Etv5	3	47.803	50.164	39.539	38.261	11.119	12.891	21.004	20.873
Suox	3	3.574	3.595	2.954	2.309	1.971	1.951	1.507	2.26
Qsox1	3	13.219	12.535	9.402	9.993	6.783	7.736	8.541	8.539
Nt5dc2	3	114.36	115.18	85.861	83.607	41.879	47.71	59.541	61.988
Paqr7	3	12.059	12.505	9.396	10.047	3.53	3.083	4.277	4.966
Vav3	3	27.091	27.866	20.795	20.863	10.578	9.947	10.71	10.803
Fcgrt	3	26.918	24.701	21.125	21.848	11.726	11.635	10.487	10.123
Selenow	3	90.439	91.125	73.36	80.66	37.545	42.14	64.415	64.256
Rdm1	3	11.192	12.152	7.381	8.687	5.553	5.394	5.589	5.387
B630019K06Rik	3	2.082	1.998	1.857	1.551	1.095	1.042	1.004	1.352
Dmpk	3	59.92	52.068	39.363	42.943	26.362	28.136	24.548	25.865
Zdhhc8	3	4.819	5.186	3.66	4.264	3.374	3.63	3.966	4.686
Galc	3	24.522	26.207	21.307	21.805	10.677	11.022	15.963	15.817
Ehd4	3	150.941	153.32	124.617	124.118	74.05	80.492	80.14	83.698
Peli2	3	6.006	5.203	4.172	4.412	2.566	2.596	3.029	3.164
Lamtor4	3	66.907	58.688	56.801	60.351	35.388	40.765	45.505	45.123
Rnase4	3	175.712	160.315	149.192	147.731	14.269	12.81	33.9	35.788
Selenom	3	22.254	24.365	18.243	16.839	10.086	7.767	10.424	10.803
Snap23	3	51.475	49.443	45.015	44.997	36.633	32.488	32.198	32.684
Ppard	3	6.82	6.669	4.643	5.606	2.673	3.094	3.106	3.211
Rps6kc1	3	7.656	8.188	6.92	6.92	5.012	5.107	5.466	5.941
Fbxw4	3	16.489	17.896	16.122	15.471	9.262	10.229	10.186	11.659
Nmrk1	3	5.902	6.696	6.462	6.473	4.346	3.986	4	4.331
Pros1	3	18.497	18.674	12.469	12.901	3.953	3.086	4.916	4.868
Dipk2a	3	14.361	15.093	10.544	10.819	4.97	5.281	6.78	6.468
Flot1	3	39.293	37.002	34.443	35.39	15.782	16.718	17.634	21.604
Bank1	3	11.243	10.572	4.846	5.317	2.521	2.64	3.686	4.343
C1qb	3	319.938	310.063	256.865	263.379	17.608	19.88	64.718	61.15
Plekho1	3	129.219	134.062	119.44	119.209	86.348	99.4	87.369	87.872
Epn1	3	72.306	75.051	62.215	64.138	48.934	55.347	53.413	56.58
Hfe	3	19.515	16.908	16.137	16.768	11.363	12.13	12.816	12.914
Nrros	3	176.428	171.713	147.207	145.316	65.145	66.564	100.888	103.839
2210408F21Rik	3	7.162	6.947	7.428	7.724	3.566	3.6	3.489	3.994
Slc8a1	3	6.955	7.037	6.284	6.412	2.546	2.309	3.939	4.01
Sec14l1	3	43.831	42.521	36.916	41.461	15.77	15.32	23.328	24.057
Tnfaip1	3	26.456	28.559	24.094	22.93	15.756	16.372	18.498	19.437
Washc5	3	40.328	41.425	35.712	36.815	27.319	28.376	31.739	32.807
Ptbp2	3	5.436	4.789	4.849	4.67	3.547	3.181	3.933	3.982
Zfyve21	3	10.718	9.492	7.404	7.336	5.662	5.739	5.427	4.968
Rab27a	3	4.887	4.101	3.484	3.102	1.977	2.113	2.821	2.597
Hdgfl3	3	24.124	24.854	19.743	17.883	6.054	5.481	9.277	9.047
Kdm2b	3	13.8	14.566	9.717	9.92	6.565	7.891	7.938	8.176
Phactr2	3	3.453	3.187	2.64	2.718	1.626	1.614	1.926	1.872
Stk39	3	7.387	7.787	4.814	4.423	2.158	2.287	3.248	3.326
Grk5	3	5.457	5.593	4.903	4.902	3.957	3.841	4.89	4.907
Slc45a4	3	13.251	14.239	9.453	9.196	4.912	5.244	6.797	6.91
Dse	3	58.898	55.199	44.306	44.743	26.815	25.091	33.904	32.392
Hk3	3	129.283	126.671	122.506	120.298	33.78	37.509	55.107	57.325
Adrb2	3	22.201	18.471	16.371	15.411	8.928	7.866	12.349	11.829
Lyz1	3	334.765	300.197	228.478	282.188	182.525	158.201	198.691	209.557
Entpd1	3	12.337	11.309	9.473	9.468	2.665	2.702	3.499	3.842
Ctdspl	3	5.733	6.054	4.746	4.668	3.945	3.748	4.058	3.786
Foxo3	3	9.486	8.326	5.919	8.203	6.153	6.313	6.386	6.634
Slc30a1	3	8.69	9.177	8.875	8.639	6.936	5.936	5.976	5.631
Trim21	3	14.317	15.46	12.303	11.895	9.149	9.24	12.482	11.405
Fam217b	3	4.157	4.176	2.529	2.383	1.169	1.025	1.429	1.479
Extl2	3	7.949	8.876	7.804	7.715	4.992	5.886	5.638	5.606
Slc12a9	3	8.484	9.285	7.812	7.984	6.244	6.456	6.854	7.279
Fam114a1	3	4.812	5.377	4.459	4.983	2.299	2.684	3.05	3.309
45175	3	#N/A	#N/A	#N/A	#N/A	#N/A	#N/A	#N/A	#N/A
Gpx3	3	14.018	13.474	9.727	10.058	3.58	1.929	3.517	2.881
Prkcb	3	24.085	22.938	15.767	19.09	13.402	14.634	15.665	15.382
Gamt	3	13.747	16.899	12.857	12.167	9.686	11.516	10.564	11.097
Dvl2	3	7	8.382	7.402	6.505	5.227	5.538	5.869	6.269
Pip4p1	3	48.805	47.923	41.823	42.34	21.252	24.738	29.921	32.719
Ankrd29	3	1.868	2.278	1.66	1.744	1.412	1.134	1.734	1.304
Eea1	3	35.048	33.479	31.281	32.884	20.629	19.027	24.566	24.499
Ccng2	3	12.899	13.064	10.684	11.151	9.281	8.749	8.466	8.333
Cdr2	3	11.643	11.961	8.858	8.608	6.727	7.22	7.529	7.589
Hmga2	3	6.962	9.366	5.898	5.863	2.964	2.886	4.577	4.339
Rfk	3	34.159	33.587	30.635	31.388	24.231	22.147	27.353	25.399
Tlr6	3	11.636	10.145	9.798	9.591	7.593	7.136	9.328	8.01
Arap3	3	11.827	11.601	8.764	8.857	5.31	6.646	6.23	5.799
Gpr160	3	6.048	4.968	4.446	3.343	1.152	1.116	1.683	1.895
Cotl1	3	429.579	434.678	367.712	381.978	234.245	254.96	215.07	224.958
Lrp8	3	6.438	7.159	5.117	4.684	2.401	2.506	3.399	3.527
Arhgap4	3	41.669	42.237	33.726	33.09	27.68	31.57	33.502	34.785
Tceal9	3	69.793	73.802	66.314	60.195	35.746	34.222	43.616	43.364
Camk1d	3	21.63	20.858	16.438	18.402	14.356	12.947	14.453	16.515
Tmed8	3	9.294	9.905	7.153	7.33	5.275	4.721	6.155	6.039
Slc9a7	3	4.396	3.708	3.485	3.856	2.67	2.695	2.488	2.272
Gpr146	3	5.87	5.844	5.492	5.83	3.705	4.381	4.305	4.24
Dusp6	3	102.27	107.408	91.877	86.428	28.341	29.176	48.622	50.122
Cnrip1	3	7.743	8.656	5.531	5.298	1.093	1.403	3.513	3.098
Tnfsf9	3	7.607	7.99	4.453	5.826	1.795	2.15	5.339	4.439
Cd34	3	14.963	11.054	12.967	12.033	3.643	3.406	3.388	3.487
Abcc4	3	8.194	9.25	7.042	7.189	5.733	6.235	7.267	7.775
Spp1	3	1987.81	2050.32	1917.12	1798.78	363.883	343.618	827.633	801.202
Mylip	3	8.072	8.787	7.776	7.704	3.451	3.191	5.083	4.603
Pbx3	3	4.241	4.268	4.111	3.733	2.187	1.812	2.554	2.803
Cds1	3	6.765	7.419	4.479	5.239	2.723	2.825	3.501	3.703
Hprt	3	198.064	201.306	172.028	169.489	131.099	121.264	135.307	125.693
Nfxl1	3	43.128	44.363	41.638	44.018	10.487	10.043	18.705	17.783
Pde3b	3	6.089	5.728	4.832	5.081	2.171	2.038	2.779	2.3
Ell	3	11.786	11.572	11.373	10.421	5.884	6.681	7.941	7.548
Rab3il1	3	108.504	101.413	69.89	70.039	16.247	20.086	28.395	27.653
Smim13	3	7.312	7.555	5.676	6.026	4.517	4.057	4.357	5.08
Mettl7a1	3	17.735	18.238	14.107	15.993	6.963	8.655	11.25	10.357
Lrp1	3	117.303	123.843	83.542	103.263	46.784	56.17	71.283	81.072
Slc39a14	3	14.955	14.982	12.156	11.525	11.23	9.296	12.162	13.018
C1qtnf6	3	8.624	9.932	7.311	7.273	5.551	5.298	5.982	5.994
Decr2	3	14.035	16.306	13.275	14.467	9.522	10.114	10.479	10.755
Gm16982	3	5.163	4.83	3.439	3.389	2.802	2.765	3.171	3.355
Tmed5	3	47.138	48.668	46.852	40.501	34.669	31.565	41.109	36.849
Commd8	3	26.215	25.267	23.068	20.934	16.84	16.095	18.56	16.884
Arhgef7	3	45.271	45.476	39.981	41.685	31.183	32.89	33.589	35.984
Sesn1	3	63.553	57.804	42.35	42.146	29.673	26.155	26.848	25.206
Rab1a	3	153.178	154.943	138.074	135.915	110.881	100.511	107.925	109.37
Hps3	3	28.44	26.267	23.036	22.258	11.028	11.129	16.46	14.524
Fuca2	3	75.545	72.19	67.8	68.511	49.099	46.117	50.23	48.335
Cd93	3	95.453	99.016	70.07	72.27	17.408	16.03	34.41	37.721
Chst10	3	9.738	10.534	6.544	6.903	3.818	4.094	4.185	3.934
Pfkfb4	3	12.052	12.127	10.299	9.974	6.475	5.545	7.621	8.092
Commd10	3	37.118	41.491	34.3	35.458	27.417	28.637	30.35	30.011
Ppp1cc	3	102.557	104.83	101.246	95.359	75.256	70.681	73.747	80.784
Adcy9	3	4.05	3.985	3.1	3.498	2.449	2.318	2.176	2.127
Cbr3	3	22.577	21.728	21.961	23.228	17.19	19.375	16.067	14.058
Armcx3	3	7.879	7.665	7.66	6.701	5.626	4.604	5.367	5.361
Tmem63a	3	18.405	19.456	15.711	16.206	8.849	9.958	12.932	14.432
Lmf2	3	26.987	28.792	22.902	23.814	17.539	19.705	22.902	23.477
Arl11	3	56.013	53.53	50.782	48.865	27.55	25.394	31.799	29.237
Slc2a8	3	10.99	11.833	10.196	9.57	7.005	6.871	7.615	9.334
Ly86	3	154.902	156.69	124.594	135.804	26.803	24.728	50.755	53.815
Snx5	3	168.424	164.373	168.847	164.547	123.252	112.558	120.873	114.219
Reps2	3	4.18	4.178	2.974	3.372	1.958	1.806	1.619	1.518
Aph1b	3	4.415	3.834	3.05	2.919	1.853	1.704	1.918	1.819
Tmem50a	3	186.77	181.148	172.87	171.705	120.404	113.886	131.822	125.888
Maf	3	87.039	91.543	74.507	72.351	17.273	15.809	41.085	39.576
Acss1	3	11.626	12.019	5.991	5.114	1.219	1.626	1.622	2.086
Rhobtb1	3	9.196	7.895	6.191	6.434	3.416	3.681	4.34	4.678
Scamp5	3	13	12.716	10.896	11.331	6.164	5.689	6.776	7.306
Erich1	3	6.039	6.962	6.112	5.535	3.803	4.089	5.501	4.721
Rap2a	3	36.25	36.666	37.431	35.838	10.534	8.97	15.589	15.231
Lgals1	3	1818.85	1692.8	1452.75	1446.01	744.368	719.643	943.77	923.649
Clec4b1	3	10.703	9.314	5.508	5.986	2.22	3.207	2.037	2.182
Ccdc69	3	3.975	4.328	3.326	3.013	2.183	1.703	2.197	2.706
Zdhhc14	3	6.896	7.062	5.621	6.57	3.342	3.571	4.431	4.694
Arhgap19	3	20.662	20.439	19.402	19.985	12.419	12.792	12.937	12.115
Evi2b	3	87.574	90.973	81.369	81.118	63.746	63.539	68.796	66.876
Hpgds	3	71.468	63.669	52.539	50.154	14.515	12.454	23.725	23.732
Galnt3	3	2.778	2.438	1.886	1.828	1.348	1.458	1.434	1.735
Colec12	3	66.711	60.262	50.362	56.448	45.974	41.448	36.898	36.543
M1ap	3	3.014	3.251	2.675	2.278	2.355	1.362	1.848	1.754
Cracr2b	3	8.063	7.472	6.837	5.969	2.998	4.319	4.642	4.058
Aldh2	3	178.913	194.976	174.683	178.458	93.757	103.889	109.486	119.934
Kctd7	3	3.786	3.815	3.015	3.231	2.48	2.031	2.289	2.161
Pepd	3	42.039	42.701	36.363	39.583	30.003	34.28	28.453	28.563
Cd300ld5	3	26.81	34.264	22.716	28.779	6.048	4.38	15.37	15.859
Tnfrsf13b	3	32.099	32.07	29.083	28.357	15.213	14.217	16.14	18.83
Lbh	3	22.895	24.103	15.017	15.738	9.776	10.288	12.296	12.091
Clvs1	3	4.826	5.643	3.663	3.497	2.487	2.583	3.186	3.017
Trerf1	3	4.648	5.425	4.116	4.65	1.963	1.824	2.795	2.691
Emp1	3	226.441	228.142	218.477	217.437	140.836	127.883	162.046	158.44
Rtl8b	3	4.31	5.318	3.77	3.482	3.061	2.531	2.918	3.251
Pram1	3	11.617	10.919	7.989	6.993	2.703	2.825	3.75	3.824
Glmn	3	8.399	8.077	6.831	6.377	6.304	4.383	6.017	6.1
4933404O12Rik	3	2.145	2.239	1.512	1.585	1.081	1.364	1.316	1.341
Creld1	3	13.533	14.201	12.101	12.794	8.336	8.379	9.484	10.283
Svil	3	10.167	10.286	10.023	9.45	5.085	4.516	5.862	6.532
Pgd	3	435.369	413.09	392.865	390.019	200.024	217.273	245.689	258.162
Zyx	3	36.823	39.012	32.759	32.691	22.177	26.382	25.133	26.212
Pik3c2a	3	16.618	14.654	12.867	13.512	11.137	8.572	10.966	10.69
Stx2	3	23.516	22.878	17.022	17.476	12.331	14.189	15.286	15.782
Vps13c	3	21.004	20.223	16.053	18.078	9.584	9.573	13.738	13.753
Rb1	3	20.074	20.926	18.668	19.288	13.125	11.845	15.583	16.354
Mthfd2l	3	4.502	3.94	4.567	3.523	2.657	2.149	2.839	2.636
Dhcr7	3	15.311	16.679	10.291	10.097	5.749	6.355	7.575	6.555
Gatm	3	168.026	163.154	159.706	153.841	48.727	47.76	63.091	60.891
Tmco3	3	7.983	7.894	7.143	7.813	5.531	5.655	6.486	6.457
Tmsb4x	3	9766.67	9582.13	7472.84	7483.21	4635.07	4346.21	5008	4806.1
Tram1	3	105.519	112.461	90.544	87.267	65.809	62.526	73.187	69.925
Tef	3	8.453	9.204	7.82	6.69	5.327	5.975	6.577	6.387
Zfpm1	3	3.513	4.464	2.559	3.273	2.049	2.198	2.058	2.439
LOC105246506	3	14.04	14.192	10.739	10.834	7.634	9.624	8.678	7.349
Wdr81	3	13.599	13.328	11.78	11.781	7.03	8.11	8.972	10.169
Ets2	3	55.085	62.786	43.544	45.504	11.045	11.823	25.203	24.878
R3hdm1	3	20.958	22.41	21.881	22.057	11.793	13.147	13.598	15.377
Csad	3	4.261	4.489	3.786	3.841	2.755	3.109	3.554	3.383
Prune2	3	6.315	6.244	5.309	5.544	1.714	1.633	2.972	2.883
Ube2w	3	20.041	18.995	18.613	17.455	10.984	9.33	13.348	12.508
Hlx	3	13.972	13.436	12.396	12.078	2.825	4.325	6.818	6.427
Tnfaip8l2	3	61.576	56.816	49.596	48.036	32.663	35.677	37.415	38.646
Cybc1	3	47.976	44.165	39.154	37.594	30.988	29.624	32.783	32.253
Stab1	3	168.417	170.374	97.907	106.637	19.176	20.009	50.281	55.335
Asph	3	17.907	16.859	12.383	12.11	9	8.715	9.042	9.354
Ptges3l	3	4.191	4.671	3.564	3.77	1.82	2.295	3.421	2.763
Man2a2	3	16.737	16.237	10.916	11.194	4.559	4.637	6.334	6.886
Myo9a	3	6.355	5.642	5.159	5.129	3.813	3.074	3.855	3.701
Inpp1	3	7.705	6.64	5.491	5.068	2.719	2.081	3.017	4.294
Polg2	3	4.747	4.624	3.446	3.609	2.36	2.846	3.57	2.989
Pmp22	3	328.722	329.384	250.583	234.837	58.999	59.38	142.592	138.138
Inpp5d	3	59.498	64.63	57.918	60.395	42.063	46.764	48.641	54.336
44993	3	#N/A	#N/A	#N/A	#N/A	#N/A	#N/A	#N/A	#N/A
Trpv4	3	9.03	8.601	7.577	7.487	2.091	2.769	4.598	5.241
Saraf	3	80.672	80.792	72.778	71.976	55.572	53.739	63.046	64.689
Pcnx4	3	3.088	2.634	2.656	2.873	1.547	2.114	2.108	1.981
Tlcd2	3	6.838	6.857	6.483	5.317	4.268	3.267	5.487	4.14
Galnt2	3	55.211	56.44	48.786	50.147	36.892	37.86	39.84	41.229
Gorasp1	3	11.786	12.869	10.51	11.257	8.318	8.668	9.195	9.101
Emilin2	3	96.239	100.845	78.47	84.779	58.134	69.17	78.875	84.141
Rybp	3	6.484	6.294	5.352	5.251	3.859	4.186	4.833	5.005
Homer3	3	23.355	24.207	23.061	22.828	15.712	15.497	17.741	16.624
Slc37a3	3	8.875	7.776	5.48	6.202	3.199	3.022	4.469	4.115
Inka1	3	7.379	7.63	4.617	5.815	2.809	3.751	3.196	3.903
Itga6	3	64.237	65.237	41.264	42.611	17.003	15.493	18.761	18.856
Foxo4	3	6.513	6.383	5.891	6.065	4.458	4.711	5.331	5.205
Foxn3	3	4.073	4.091	3.039	3.46	2.534	2.435	2.979	3.06
Syne1	3	10.803	12.959	12.522	11.525	5.711	6.116	6.411	6.678
Lmo2	3	93.234	85.207	68.138	73.679	24.393	24.806	38.893	38.665
1700066M21Rik	3	7.758	6.846	5.651	6.055	5.114	4.028	5.301	5.027
Gramd3	3	5.412	5.287	4.83	4.102	3.539	3.498	3.656	3.675
Ece1	3	11.444	11.679	10.089	10.913	3.202	3.353	5.149	6.138
Dab2	3	384.595	423.139	295.359	293.513	72.65	76.144	136.302	141.17
Plekhh3	3	2.156	2.576	2.261	2.093	1.225	1.741	1.926	1.81
Gdpd5	3	8.65	8.739	7.004	7.475	3.052	3.628	3.499	3.565
Rcsd1	3	32.477	32.157	21.058	22.508	6.541	7.504	10.08	10.821
Sh3gl1	3	54.45	54.676	39.778	40.314	23.76	27.505	25.657	26.591
Dlg4	3	3.058	2.732	2.496	2.391	1.39	1.483	2.117	1.981
Hacd4	3	35.111	30.42	24	24.319	12.158	10.337	12.412	12.99
Tm6sf1	3	165.764	164.322	126.939	122.675	39.259	37.497	59.175	56.768
Rnf141	3	36.017	33.032	24.498	26.612	16.268	15.051	19.112	19.604
Sqor	3	72.064	62.537	51.882	52.941	26.201	25.224	36.119	36.624
Ppp3ca	3	34.41	33.881	29.14	29.384	22.398	22.621	25.01	23.784
Il21r	3	24.711	25.609	20.95	20.107	7.666	7.948	15.66	16.756
Clstn1	3	5.53	6.308	5.382	6.125	3.352	4.348	4.338	4.373
Man1c1	3	28.14	30.336	24.868	25.587	13.145	14.281	17.834	18.547
Rassf2	3	28.419	26.391	24.493	26.123	16.618	15.207	19.912	20.915
Samsn1	3	19.982	18.61	15.523	13.551	5.632	5.251	9.926	9.422
Panx1	3	22.09	21.999	19.142	19.256	13.664	14.637	17.605	16.295
Abca9	3	3.72	3.217	2.51	2.752	1.212	1.022	1.193	1.176
Gk	3	12.883	13.171	10.465	10.361	6.432	5.494	8.981	8.862
H2-DMa	3	20.811	20.929	19.777	17.955	13.35	14.521	13.796	13.182
Sash3	3	38.188	36.708	29.999	31.874	23.107	25.297	28.786	30.348
Arvcf	3	3.013	3.06	2.368	2.474	1.554	1.471	2.059	1.798
LTO1	3	103.217	108.536	78.332	81.632	60.634	64.963	76.802	74.513
Lima1	3	21.366	20.255	16.776	19.13	11.726	11.421	12.351	11.724
Snx3	3	179.357	198.294	183.778	183.919	127.542	139.326	140.202	138.027
Nemp2	3	3.863	3.598	3.353	2.918	2.316	2.6	3.042	3.343
Zcchc24	3	23.128	23.143	20.576	18.084	4.048	4.081	9.011	8.626
Slc9a3r1	3	41.896	42.236	37.647	39.494	21.753	22.406	26.92	28.732
Frmd6	3	4.237	5.475	2.897	3.127	1.736	2.087	2.405	1.822
Rasa3	3	36.098	37.546	31.851	32.364	22.329	25.889	23.029	25.935
Amdhd2	3	26.498	27.513	22.834	26.115	15.798	20.276	20.553	19.621
Tbc1d9b	3	16.187	16.255	14.46	15.915	10.765	11.759	11.894	13.548
Smagp	3	32.423	32.859	16.632	17.106	4.098	4.294	4.82	5.408
Hsd17b12	3	133.907	140.364	117.18	114.127	90.723	79.586	94.805	92.454
Qpctl	3	9.64	9.9	7.536	8.601	5.434	5.854	6.577	6.626
Ccdc93	3	10.979	10.259	8.179	9.119	7.374	7.099	7.351	7.586
Pyroxd2	3	2.635	2.207	3.137	2.475	2.116	2.361	1.578	1.715
Slc40a1	3	60.393	57.62	47.042	47.719	1.153	1.202	10.077	9.95
Alpk1	3	7.051	6.815	5.954	6.08	5.192	4.711	5.91	6.482
Zfp715	3	11.3	11.013	11.197	10.955	5.868	4.695	6.956	6.196
Palld	3	9.35	9.669	8.253	8.338	5.29	6.684	6.594	7.517
Glcci1	3	1.984	2	2.03	1.844	1.017	1.091	1.343	1.245
Fcrls	3	57.437	54.157	39.562	40.432	1.258	1.373	3.827	3.335
Cbx6	3	8.822	8.887	6.618	6.474	3.145	3.541	5.066	5.246
Arhgap6	3	6.222	5.736	5.475	5.184	4.134	3.385	4.661	4.931
Trem1	3	10.257	8.672	6.923	7.487	1.996	1.815	3.692	4.334
Angptl2	3	12.938	14.977	8.696	7.944	1.973	2.231	4.72	5.121
Sfmbt1	3	10.524	11.571	10.104	9.954	7.391	7.62	8.673	8.73
Pir	3	10.008	10	8.672	8.324	3.298	2.859	5.084	5.688
G530011O06Rik	3	16.427	17.028	16.485	17.317	2.235	2.105	5.164	5.145
Nme4	3	32.501	30.529	33.388	32.193	20.209	19.607	20.798	20.533
Lyn	3	137.722	139.671	126.883	128.213	71.837	74.785	80.51	80.256
Pea15a	3	154.635	157.036	132.628	137.264	56.937	55.648	94.029	95.89
B3gnt9	3	4.199	4.325	2.649	3.449	1.971	2.092	2.227	1.868
Stk10	3	20.237	20.668	15.848	16.095	11.629	13.781	17.753	18.099
Fah	3	8.887	10.555	6.892	6.859	3.434	3.652	4.721	4.241
Fam3c	3	25.146	24.502	22.002	20.574	16.746	15.747	18.942	18.723
Fut11	3	8.17	6.938	6.487	6.124	6.235	4.507	6	6.278
Fam117b	3	9.731	10.657	8.789	9.783	7.073	7.13	7.387	8.082
Hltf	3	22.336	19.334	17.219	17.281	14.918	12.537	15.345	14.037
Slc25a45	3	35.909	35.763	31.642	30.5	19.372	19.698	23.034	23.059
Ticam1	3	8.602	9.434	8.68	9.711	5.758	6.758	6.2	7.249
Cfap410	3	8.066	7.206	6.126	6.161	5.127	5.695	6.727	6.8
Pacsin2	3	52.008	57.579	51.057	51.344	36.112	39.451	43.885	43.969
Mindy2	3	11.639	11.823	11.391	11.683	8.506	8.025	8.473	8.945
D1Ertd622e	3	72.3	73.454	69.261	67.253	51.437	47.838	61.905	57.38
Kctd12b	3	8.226	7.084	6.12	5.771	2.877	2.628	3.088	3.171
Tgfbr2	3	36.168	39.102	29.87	32.32	18.793	20.208	16.732	17.795
Kank2	3	6.845	7.077	5.445	5.151	2.749	3.415	3.581	3.765
Rida	3	15.444	14.927	13.328	12.897	10.817	7.865	10.675	8.344
Arhgap17	3	26.618	30.048	24.989	25.238	17.77	20.02	22.449	23.686
Snx2	3	318.157	298.249	219.948	216.642	122.652	118.162	143.56	135.009
Ormdl3	3	12.655	11.046	10.833	10.405	8.504	7.661	9.986	8.879
Il6st	3	16.736	16.333	15.106	15.967	10.544	9.843	10.911	11.917
Sgpp1	3	38.616	38.915	37.395	36.676	28.225	27.045	32.314	31.055
Vamp3	3	59.791	60.271	53.309	50.222	41.293	41.718	42.012	42.764
Rnf144b	3	9.734	9.731	8.964	9.46	3.228	3.628	4.714	4.243
Plpp6	3	3.12	3.574	2.748	2.912	2.151	2.251	2.385	2.203
Slc25a1	3	27.788	32.531	25.373	26.351	20.293	20.362	19.255	22.818
Gstm5	3	7.27	7.889	7.753	7.324	3.58	3.18	4.567	4.208
Ogfod3	3	9.921	8.605	6.783	8.874	5.712	7.07	7.823	7.414
Pcp4l1	3	11.914	13.063	11.621	12.032	2.755	2.525	4.828	4.618
Zfp36l1	3	27.826	28.597	18.068	19.379	7.982	8.05	9.39	10.107
Tnk1	3	6.365	7.335	6.531	6.055	3.626	4.155	5.313	5.099
Vgll4	3	10.871	10.721	9.874	10.034	6.31	6.05	6.858	6.603
Cacna1a	3	9.07	9.621	7.698	7.447	2.907	2.909	4.223	4.404
Mfsd11	3	31.214	33.743	30.27	30.49	22.319	20.795	21.949	22.294
Acss2	3	9.902	11.562	6.35	7.561	3.557	3.333	4.735	4.086
Cdc42se2	3	86.512	90.672	81.069	81.592	50.07	51.052	62.276	64.009
Cnpy4	3	19.291	15.698	14.051	12.508	10.398	12.176	12.936	13.141
Rps6ka3	3	41.635	40.217	35.076	36.222	26.197	23.793	28.418	28.826
Cdk18	3	46.453	52.557	46.762	43.419	20.952	26.061	28.675	31.952
Dusp7	3	14.771	15.059	14.512	15.075	9.474	9.538	10.339	11.073
Fli1	3	27.809	29.952	23.238	25.547	12.186	11.835	18.078	18.384
Igfbp4	3	237.945	243.131	155.074	171.792	45.69	54.036	69.435	71.167
Gm10677	3	17.404	16.395	14.786	16.111	11.105	10.243	12.238	10.578
Flot2	3	36.351	37.741	33.38	35.004	24.686	28.179	30.079	32.704
Rgs18	3	26.746	29.202	27.104	21.621	8.908	7.536	14.385	12.811
Pdlim4	3	91.586	87.85	87.773	85.497	43.258	47.368	55.214	56.355
Hs1bp3	3	13.487	14.932	13.131	13.177	7.357	8.223	10.399	10.206
Slc39a8	3	7.009	6.991	7	5.728	2.011	1.39	2.91	3.006
Tubb2a	3	92.929	95.771	69.541	69.238	25.969	29.281	35.095	34.691
Phf13	3	7.376	7.221	6.529	6.25	4.332	4.885	5.265	5.362
Chpf2	3	29.433	29.761	26.44	27.345	17.165	19.299	22.061	22.82
Pdia4	3	80.039	81.109	64.919	66.785	55.711	59.48	58.369	58.862
Tm7sf2	3	8.055	8.14	7.001	6.641	4.222	3.59	5.167	4.731
Mknk1	3	31.464	32.101	26.506	25.335	15.707	16.8	19.796	20.57
P2ry6	3	136.36	136.091	103.601	107.971	41.366	45.646	71.363	74.8
Usp32	3	6.519	6.348	6.006	5.752	4.677	4.483	5.003	5.519
Ttc3	3	5.777	5.069	4.52	4.733	3.884	3.059	3.458	3.515
Gna12	3	97.597	90.273	81.055	84.181	32.426	33.786	49.557	50.496
Carhsp1	3	26.745	28.393	21.89	21.05	15.122	15.868	21.056	21.608
Cxcl14	3	67.156	69.823	49.554	51.808	21.495	24.361	24.334	27.567
Osbpl11	3	19.19	18.535	17.903	18.115	10.053	10.044	12.507	12.771
Tpd52	3	79.054	80.307	58.594	56.887	26.485	25.964	32.35	30.698
Clcn6	3	5.363	5.449	4.145	4.334	3.369	3.642	3.793	4.556
Plscr3	3	25.04	28.597	24.61	23.178	14.251	17.957	19.403	20.634
Rnf13	3	84.196	77.831	67.632	68.162	61.424	45.666	56.226	53.733
Ralgps2	3	2.743	2.493	1.902	1.808	1.34	1.373	1.153	1.239
9930111J21Rik1	3	4.132	3.729	3.333	3.635	2.822	1.906	2.808	3.005
Rtn4	3	222.046	243.924	193.246	197.195	136.778	139.995	154.169	159.147
Tbc1d12	3	2.786	2.533	2.146	2.718	1.675	1.778	1.924	2.071
Pomt2	3	3.898	3.769	3.271	3.837	2.399	2.52	2.891	2.924
Dok2	3	115.763	111.946	83.792	81.687	57.998	64.288	66.748	66.203
Laptm5	3	382.091	408.475	353.672	352.863	239.463	267.688	282.511	320.879
Ppt1	3	114.037	113.66	90.193	90.581	39.885	38.031	55.428	56.93
Scrn3	3	6.581	6.675	6.622	6.329	6.757	4.464	3.982	4.888
Trio	3	7.879	7.243	6.467	7.032	5.194	4.986	5.832	5.805
Rgs12	3	2.38	2.376	2.118	2.413	1.324	1.505	1.355	1.758
Crebrf	3	4.36	3.46	3.639	3.741	2.709	2.629	2.971	2.91
Cxcr3	3	2.882	2.609	1.55	2.453	1.096	1.641	1.417	1.486
Gpr155	3	2.237	2.306	2.049	2.186	1.14	1.099	1.4	1.392
Cd300ld4	3	26.726	33.819	22.4	28.568	6.002	4.272	15.317	15.682
Adipor1	3	72.713	73.355	71.134	73.581	47.709	50.101	50.624	51.398
Smarca2	3	10.47	10.537	8.306	6.547	6.256	5.651	7.127	6.405
Fuca1	3	76.636	71.67	68.01	70.146	46.524	50.01	51.064	52.28
Ttc12	3	4.429	4.665	4.149	4.328	2.927	3.194	3.694	3.584
Selenop	3	365.229	336.978	240.075	248.956	59.763	56.789	88.098	82.685
Fnbp1	3	71.298	69.301	54.025	53.606	39.819	42.2	42.856	43.695
Nfe2l2	3	80.761	88.892	77.784	74.457	56.301	56.968	69.967	66.037
Cep250	3	14.225	14.839	11.734	11.803	7.658	9.212	9.927	10.214
Txnip	3	155.399	145.339	120.841	112.801	88.274	88.203	110.528	109.797
Man2a1	3	35.414	33.257	23.014	24.912	16.721	16.381	19.1	20.492
Csf1r	3	502.708	513.938	480.511	500.63	241.365	290.305	300.746	316.677
Runx3	3	5.844	4.6	3.575	3.85	1.85	1.822	3.136	2.527
Cadm1	3	100.886	106.451	93.115	91.014	67.19	61.733	73.549	71.517
Mef2c	3	26.951	28.475	18.404	18.252	5.82	5.572	9.857	9.708
Milr1	3	109.693	99.33	79.899	77.662	19.759	19.042	38.724	38.508
Stk17b	3	53.838	51.554	45.943	49.148	28.183	25.342	35.105	34.4
Adam9	3	84.724	84.31	77.239	79.846	60.733	57.29	68.787	69.575
Slc9a9	3	40.518	37.426	26.233	29.146	7.955	7.938	12.637	13.345
Lrrc25	3	101.77	100.066	99.089	98.704	58.184	63.74	66.836	65.582
Lpar6	3	26.778	25.3	22.762	21.681	14.006	13.289	17.441	16.263
Ugcg	3	14.041	15.606	13.781	12.534	10.764	8.795	12.248	12.818
Tmem71	3	6.489	6.116	4.95	4.735	2.587	2.806	3.836	3.971
Pygb	3	30.941	32.329	28.287	26.793	19.9	20.619	22.368	23.286
Mrc1	3	248.109	215.632	103.936	109.506	22.021	18.476	37.302	36.512
Itpr3	3	9.74	10.114	8.984	9.569	5.771	7.252	6.82	7.718
Entpd5	3	10.369	9.07	7.796	8.147	6.195	5.863	6.332	6.845
Elovl5	3	39.125	43.916	32.611	29.498	24.059	24.228	27.653	27.42
Inpp4a	3	6.074	6.008	4.762	5.179	3.281	3.617	4.778	4.499
Selenok	3	104.563	102.827	88.563	93.203	69.785	61.138	69.195	68.148
Frmd4b	3	37.824	38.873	25.026	25.796	15.19	14.042	17.031	16.08
9930012K11Rik	3	3.814	3.007	2.327	2.611	1.3	1.187	1.174	1.885
Zfp395	3	6.757	6.765	6.271	6.931	4.693	5.284	4.581	4.462
Retreg1	3	41.088	42.254	34.1	33.447	10.428	9.884	15.165	14.983
Pacrg	3	5.611	6.302	4.804	6.219	2.692	2.705	2.731	2.53
Cysltr1	3	28.032	26.617	25.947	24.911	14.841	11.893	18.268	17.745
Trf	3	41.135	40.186	27.623	27.588	7.352	7.469	11.798	12.362
Ppp1r18	3	92.371	92.87	86.249	84.659	59.948	66.42	66.568	67.965
Itsn1	3	58.233	59.158	47.592	50.728	13.264	13.663	25.723	26.683
Blvrb	3	208.286	191.395	200.755	192.05	105.979	112.815	133.61	126.078
Hmgn3	3	22.209	23.793	21.722	21.422	14.371	15.476	13.291	12.809
Zfp703	3	17.367	18.702	15.551	16.616	10.705	12.216	11.817	12.41
Rab43	3	17.179	15.196	13.69	14.074	10.077	10.748	9.944	10.485
Cd300ld	3	101.36	88.904	65.934	70.159	30.907	28.58	40.376	40.349
B3glct	3	4.776	4.862	3.727	3.446	2.697	2.224	2.997	2.724
Abhd15	3	4.745	3.798	2.762	2.662	1.785	1.694	2.109	2.036
Ogfrl1	3	31.529	31.039	24.951	25.481	14.198	14.502	17.976	18.136
Lman2l	3	19.594	21.461	18.653	18.39	12.51	13.522	14.198	14.859
Fads3	3	4.865	4.014	2.959	2.95	1.644	1.6	2.196	2.007
Snx8	3	61.546	61.289	52.494	51.341	34.619	39.743	39.845	38.336
Zfp385c	3	11.163	10.294	8.459	8.733	7.213	6.603	5.797	6.161
Ssh2	3	18.57	17.43	13.47	14.262	6.926	6.489	9.11	9.36
Ang	3	25.333	24.802	22.132	22.281	1.885	2.287	4.593	7.301
Ap2a2	3	50.674	50.371	35.579	36.13	28.127	30.917	30.344	33.505
Gkap1	3	9.439	9.423	7.71	7.955	6.522	7.763	6.601	6.033
Unc119b	3	7.624	7.628	5.571	4.814	5.463	5.261	4.664	4.696
Arl2bp	3	26.344	26.045	18.824	18.156	17.802	16.686	16.629	15.845
Edem1	3	59.005	60.279	45.516	43.986	54.104	51.804	38.906	40
Fam107b	3	25.425	26.095	15.401	14.188	12.05	12.083	11.208	10.679
Cby1	3	14.058	14.914	10.413	8.787	13.019	11.58	9.29	9.908
Sla	3	29.153	27.116	19.735	20.548	18.749	17.245	17.237	17.669
Lbr	3	45.546	43.707	23.743	24.045	33.997	32.825	29.033	29.001
Tmem260	3	7.117	6.979	5.027	5.943	5.018	4.242	4.645	4.045
Scd2	3	49.004	60.068	7.413	7.566	14.113	15.412	6.088	6.108
H1f0	3	50.808	44.607	26.888	28.248	38.414	36.102	29.55	26.028
Pdia6	3	310.509	295.588	207.372	203.094	200.297	189.743	170.196	164.978
Hsd17b7	3	6.371	6.781	3.999	4.258	3.759	3.558	4.172	4.045
Abcb1b	3	8.288	9.236	5.361	5.836	7.026	7.734	7.556	8.104
Selenbp1	3	8.688	8.98	5.269	7.085	4.76	6.39	5.496	5.709
Insig1	3	38.225	35.929	15.979	16.837	11.921	11.735	10.333	9.969
Galnt4	3	5.299	5.568	3.564	3.603	3.801	3.494	3.242	3.169
Rassf5	3	24.27	25.19	18.132	18.016	15.828	15.911	17.027	17.441
Tmem144	3	4.802	4.654	3.655	3.543	3.829	3.531	3.204	2.387
Mid1ip1	3	62.689	66.383	43.82	45.92	47.635	56.182	35.158	34.668
Myl6	3	725.283	702.274	569.486	569.832	578.302	556.86	475.704	468.55
Bid	3	47.183	42.714	27.063	26.356	26.318	23.662	23.529	24.404
P2ry12	3	19.404	18.731	6.702	6.936	4.34	3.464	3.907	3.239
Dhcr24	3	31.965	33.845	13.428	14.122	14.416	15.863	10.994	11.143
Dbi	3	169.456	162.083	123.583	121.284	137.014	137.216	104.228	96.008
Unc119	3	49.807	48.648	33.123	33.419	25.487	25.113	25.353	25.279
Elovl6	3	5.08	4.998	2.657	2.836	3.244	2.946	2.46	2.533
Il12rb2	3	10.336	10.255	5.474	4.905	7.843	7.418	5.185	5.823
Cmtm6	3	51.2	49.823	36.903	36.042	29.41	30.797	30.338	29.415
Pimreg	3	35.709	35.963	20.412	18.687	27.526	29.334	22.668	23.079
Slc35c2	3	47.319	44.426	32.902	35.051	38.06	40.695	29.625	28.47
Tbc1d14	3	32.577	33.607	24.276	23.896	21.208	20.901	20.125	21.014
Asrgl1	3	5.635	5.505	3.732	4.039	4.498	4.995	3.71	3.811
Ltc4s	3	9.049	7.54	5.45	3.596	2.413	3.266	2.614	2.691
Hebp2	3	2.961	3.632	1.994	1.993	1.944	2.219	1.229	1.24
Aldh6a1	3	4.674	4.354	3.685	3.78	3.404	3.283	2.89	2.762
Dhx32	3	12.285	13.494	10.729	11.096	9.844	9.887	9.971	8.188
Dhrs4	3	16.369	17.143	13.964	13.649	11.457	12.898	11.973	10.785
Cnnm2	3	3.413	3.808	2.264	2.445	2.196	2.107	2.069	2.007
Xkr8	3	2.832	3.618	2.276	2.114	2.649	1.9	1.745	2.073
Man1a	3	30.976	29.911	18.182	20.177	17.598	16.655	16.863	16.91
Pink1	3	8.856	9.792	8.448	8.018	6.969	8.413	6.03	6.377
Utp14b	3	3.129	3.742	1.539	1.689	1.232	1.043	1.643	1.163
Lpcat4	3	21.321	23.373	12.025	13.275	10.125	10.894	8.291	8.598
Lcp1	3	624.909	656.127	486.489	478.691	438.717	458.287	384.011	392.41
Camta1	3	2.692	2.088	1.37	1.693	1.152	1.589	1.036	1.331
Gmds	3	11.187	12.277	9.226	8.154	8.691	9.742	7.104	6.882
Rgs10	3	156.486	154.699	116.015	117.988	121.31	119.417	84.163	81.133
Coro1a	3	415.704	394.665	266.15	266.36	275.236	292.766	252.938	254.737
Uggt1	3	30.528	31.09	19.332	20.386	23.799	24.844	21.658	23.222
Vsir	3	97.77	92.924	64.699	68.075	50.662	52.882	42.21	42.23
Zbtb34	3	5.744	5.759	4.097	3.992	3.734	3.792	3.256	3.409
Maged2	3	9.393	8.98	7.395	7.636	7.165	8.189	5.663	5.928
Dcxr	3	12.569	13.109	9.966	8.995	7.486	7.609	6.418	6.545
Ints6l	3	16.494	16.182	11.651	11.175	9.605	9.18	9.214	9.29
Arl3	3	16.493	15.946	11.31	12.218	12.029	10.736	12.814	11.44
Bhlhb9	3	3.403	2.505	2.32	2.111	2.055	1.879	1.553	1.642
Stard4	3	18.447	17.613	8.266	9.154	9.069	8.328	6.588	6.14
Dynlt1f	3	20.165	14.651	11.614	13.066	12.75	16.417	9.587	9.783
2610318N02Rik	3	7.311	7.496	4.587	4.213	6.421	5.835	4.833	5.144
Cdkn2b	3	9.018	7.684	3.215	4.18	2.533	4.125	1.466	1.974
Nsdhl	3	16.392	17.764	10.141	11.326	12.366	14.036	10.878	11.87
Trp53inp1	3	6.855	5.712	4.268	4.694	5.428	4.689	4.39	4.05
Nkiras2	3	33.225	30.728	25.493	25.204	21.256	21.209	17.633	18.358
Srebf2	3	44.08	45.248	29.689	33.502	28.521	32.411	27.657	28.939
E2f2	3	11.874	12.524	8.849	8.343	7.708	8.109	9.88	9.242
Cd99l2	3	14.529	15.527	12.651	11.801	11.9	10.654	9.471	10.382
Pdia3	3	446.687	460.527	336.693	347.662	340.989	323.477	299.687	286.731
Copz2	3	9.011	8.472	4.656	4.628	3.992	3.783	2.996	3.247
Pip4k2a	3	53.246	54.893	42.052	43.357	38.118	38.124	35.055	35.253
Pgam2	3	2.661	2.523	1.912	1.446	1.424	1.477	1.01	1.112
Prxl2a	3	11.113	9.936	8.796	8.486	7.298	8.161	6.53	6.846
Nbeal1	3	2.289	1.988	1.429	1.967	1.825	1.477	1.366	1.427
Cd300e	3	10.056	10.168	4.906	4.633	3.469	3.439	2.462	2.92
Cdkn2d	3	40.137	39.489	29.403	31.096	25.476	25.28	25.405	23.547
Zmat3	3	5.359	5.079	3.274	3.538	2.518	3.086	3.232	3.193
Aldh1l1	3	5.44	6.154	3.503	3.707	5.062	4.977	2.443	2.596
Arhgap26	3	2.71	2.582	1.528	1.476	1.162	1.108	1.223	1.086
Klhl25	3	5.893	6.066	4.677	3.606	3.481	4.2	3.529	3.865
Pank3	3	22.862	21.7	15.004	15.613	16.292	14.677	14.568	13.775
Acat2	3	16.579	18.253	7.044	7.859	11.891	11.785	10.299	9.066
Sqle	3	46.689	50.295	24.678	25.485	18.948	19.468	20.225	20.491
Zdhhc2	3	12.264	12.63	7.901	7.571	11.277	10.365	8.06	8.478
Selenoh	3	71.554	67.513	42.774	38.672	44.216	46.636	38.846	40.148
Blmh	3	50.566	50.5	37.661	34.565	48.158	44.253	33.417	31.845
Ptpn18	3	52.555	49.016	39.073	43.011	37.381	41.212	28.827	29.212
Hmgcr	3	38.466	37.026	23.004	24.467	25.925	26.351	22.882	22.739
F13a1	3	43.359	32.698	10.991	10.757	3.152	2.586	2.194	1.983
Bmyc	3	15.592	16.135	11.724	12.809	11.284	11.913	8.658	9.05
Dbp	3	5.493	5.482	4.044	3.76	3.398	4.188	3.381	2.41
Clta	3	454.053	447.264	315.204	338.805	270.122	303.619	248.549	243.343
Tnfsf14	3	3.117	2.235	1.284	1.186	1.141	1.413	1.639	1.331
6430548M08Rik	3	15.497	15.11	11.48	12.748	10.535	11.043	10.47	10.885
Gcat	3	8.383	9.548	5.098	4.429	7.928	6.937	6.132	5.336
Fam117a	3	3.278	3.631	1.991	2.333	1.462	1.894	2.047	1.52
Rdh10	3	7.131	6.739	4.979	4.223	4.183	3.011	3.693	2.972
Idi1	3	15.371	15.288	6.904	6.982	8.163	8.044	6.043	5.945
Mvk	3	11.997	14.902	9.382	9.155	7.6	8.287	7.863	7.808
Sord	3	40.732	43.392	30.663	30.313	26.689	31.383	28.46	29.078
Cbx8	3	4.775	4.783	4.12	3.637	4.257	4.176	2.406	3.269
Egfl7	3	3.444	3.401	1.446	2.617	1.917	2.977	1.775	1.622
Tacc1	3	22.729	22.518	15.245	14.769	17.058	18.451	14.924	15.206
Mbnl1	3	220.276	203.734	133.175	128.646	141.393	128.958	113.854	108.381
Crot	3	20.321	19.675	14.545	15.886	15.145	13.029	10.802	10
Lsp1	3	129.211	124.756	45.847	45.842	53.843	58.215	40.78	44.664
Fam78a	3	9.353	9.287	6.488	6.453	4.994	5.488	5.535	5.702
Hmgcs1	3	52.61	53.801	24.847	24.332	25.915	25.347	18.539	18.121
Slc25a23	3	3.699	3.572	1.876	1.682	1.685	1.313	1.267	1.417
Bcl2l12	3	8.868	8.98	6.194	5.686	6.464	6.461	6.583	5.369
Maged1	3	26.227	27.047	20.589	19.229	14.698	17.871	13.939	14.781
Aacs	3	15.496	15.853	8.3	8.896	6.889	8.236	7.304	7.188
Sptssa	3	151.352	149.681	116.489	106.287	103.183	90.687	94.426	87.162
Fasn	3	12.242	14.098	6.81	7.79	9.992	11.598	9.681	11.383
Cep19	3	6.019	6.031	4.483	4.753	3.874	3.899	3.698	4.002
Cemip2	3	7.552	8.108	5.519	5.871	6.436	6.1	4.822	5.219
Stk26	3	6.708	5.095	2.309	2.556	1.776	1.595	1.718	1.704
Sorl1	3	4.681	4.338	2.393	2.568	1.929	2.128	1.834	2.044
Metrn	3	28.29	29.539	18.335	20.287	22.606	22.966	17.764	17.75
Sulf2	3	36.154	37.925	15.657	17.124	26.805	29.037	20.32	22.666
Comt	3	52.832	48.008	40.776	38.929	35.241	34.268	34.614	32.803
Dennd2c	3	6.408	6.689	3.807	3.65	3.119	3.037	3.145	3.203
C130050O18Rik	3	15.161	11.942	9.337	10.653	10.746	11.534	6.459	6.623
Arhgap18	3	41.081	39.192	21.829	23.01	33.728	31.269	20.419	20.091
Polr3gl	3	12.452	13.574	10.973	9.675	9.94	10.51	9.53	8.127
Dgkd	3	49.625	51.05	31.537	33.399	31.045	32.924	31.053	32.424
Dgka	3	5.196	4.587	2.227	2.573	2.194	3.247	2.762	2.829
Arpc3	3	503.612	500.762	417.316	405.18	399.5	414.141	352.747	334.542
Tifab	3	24.587	19.911	16.772	14.818	14.836	15.73	16.081	15.662
Hsp90b1	3	667.872	655.095	439.627	458.037	482.788	437.177	374.389	355.815
Lss	3	5.799	5.902	3.39	2.947	2.86	3.594	2.813	3.196
Wtip	3	5.555	4.651	3.05	2.65	3.316	2.574	2.606	2.612
Cd81	3	177.325	170.249	81.796	82.074	79.863	82.475	91.401	92.135
Fdps	3	94.554	98.656	40.021	38.935	40.426	36.94	27.753	26.382
Pmvk	3	17.638	21.362	15.207	14.149	12.702	13.6	13.932	13.345
Mmd	3	52.466	48.44	28.542	28.183	25.291	24.704	27.22	28.929
Dynlt1c	3	23.575	16.989	13.577	14.946	14.372	18.603	11.208	11.333
Hspa5	3	735.382	748.105	512.449	515.111	554.626	518.704	487.529	471.688
P2ry13	3	11.152	10.277	5.122	5.065	2.253	2.467	2.121	2.44
Serinc3	3	359.44	350.411	229.712	230.47	268.44	259.32	257.693	257.109
Arap2	3	5.866	4.935	2.995	2.98	2.976	2.709	1.7	2.06
Nudt4	3	39.529	41.579	30.364	30.922	29.682	26.489	27.778	26.834
Map2k6	3	3.459	3.191	1.954	1.95	1.53	1.521	1.96	1.861
Nsmce1	3	41.078	38.856	28.757	29.5	31.157	29.602	25.118	24.527
Tmem156	3	5.342	5.622	3.076	3.771	4.639	3.948	3.983	4.065
Abtb1	3	9.564	9.356	6.376	6.256	4.958	5.752	5.142	5.36
Megf9	3	3.991	3.793	2.11	2.736	2.772	2.899	2.418	2.475
Hsd17b4	3	49.42	46.594	33.253	34.809	34.597	30.341	29.331	28.189
Isyna1	3	53.947	54.629	39.308	41.855	37.072	42.732	31.698	36.484
Thra	3	4.937	5.054	4.28	4.605	4.792	4.493	3.698	3.375
Cryl1	3	41.095	42.871	29.414	31.155	36.127	38.218	27.289	26.948
Cx3cr1	3	99.597	95.24	46.472	52.761	32.154	35.081	42.958	44.815
Crat	3	30.886	31.127	22.125	21.217	23.764	25.341	20.075	21.434
R74862	3	3.658	3.274	1.915	1.905	1.39	1.385	1.633	1.561
Sdf2l1	3	152.563	165.285	98.238	102.813	88.387	92.767	83.275	85.425
Aldh9a1	3	88.336	91.347	50.392	51.442	38.236	40.081	39.3	40.694
Arsb	3	105.55	108.933	56.693	59.207	42.426	46.835	26.639	26.851
Tcf19	3	38.482	40.297	26.885	26.088	25.906	27.913	28.008	27.107
Rassf3	3	33.279	32.427	24.168	23.283	20.422	19.944	18.635	17.762
Arl6ip1	3	229.28	227.523	158.784	159.854	184.356	162.169	154.459	149.524
Naprt	3	3.529	3.446	3.079	2.462	3.01	2.793	2.091	2.124
Atp2a3	3	22.231	20.547	8.732	9.075	6.895	7.741	7.855	8.835
Ndrg1	3	15.353	15.382	7.73	8.067	6.712	7.96	7.043	6.751
Epb41	3	33.153	34.307	22.904	22.419	23.616	23.544	18.28	19.209
Atp13a3	3	36.419	34.445	22.298	23.678	32.682	27.761	23.883	22.872
Pfkm	3	6.399	6.499	4.092	4.049	4.675	4.655	4.214	3.794
Maml3	3	2.979	2.708	1.819	1.955	1.78	1.957	1.189	1.474
Tspan13	3	3.491	3.749	2.265	1.834	1.512	1.859	1.696	2.13
F630028O10Rik	3	17.344	16.443	10.153	6.881	7.016	7.667	7.324	6.018
Opn3	3	6.282	6.013	4.704	4.305	3.638	3.759	3.599	3.652
Cdkn2c	3	48.395	46.274	29.325	28.921	30.738	31.585	28.444	27.156
Gusb	3	269.816	299.528	210.432	209.477	185.204	196.531	189.412	187.782
Cfh	3	18.783	16.98	8.384	8.527	5.716	5.32	4.919	4.274
Tspan33	3	2.679	2.5	1.698	2.233	1.436	1.657	1.316	1.174
Actg1	3	711.093	767.808	555.121	538.794	633.497	680.408	456.441	470.385
Fads2	3	31.208	35.446	10.309	9.457	5.904	6.302	5.023	5.63
Rab3d	3	12.416	12.567	9.9	10.133	9.062	8.686	8.906	8.788
Msmo1	3	85.694	86.273	50.155	49.772	59.283	51.372	49.267	46.295
Txndc5	3	86.069	86.8	64.934	62.496	62.987	65.722	56.099	58.112
Dusp22	3	21.303	18.584	11.655	11.153	11.646	12.481	8.925	8.648
Mical1	3	13.684	13.577	7.944	6.843	7.887	9.276	7.18	7.652
Cyp51	3	29.299	31.01	13.645	12.879	11.229	10.126	9.569	9.724
Msrb2	3	8.355	9.682	7.193	7.2	9.565	7.65	6.183	6.204
Traf3ip3	3	10.66	9.32	6.264	6.289	6.762	7.238	6.54	6.725
Emb	3	175.309	150.554	71.626	69.943	115.679	105.287	74.73	74.138
Ccnd1	3	281.433	288.731	197.885	209.393	173	180.383	198.531	203.467
Eid1	3	94.272	100.804	58.157	56.7	45.914	44.693	41.748	40.42
Ldlr	3	32.476	37.425	18.955	20.466	18.252	20.654	19.382	19.554
Kcnj10	3	8.799	8.19	2.403	2.291	2.103	2.319	1.992	2.03
Vegfb	3	13.482	15.253	12.383	10.609	10.632	12.716	7.669	8.994
Rbfa	3	48.07	48.294	37.098	38.174	31.254	33.307	30.201	26.589
Acsl3	3	15.311	15.142	8.174	7.87	6.068	6.164	5.687	4.584
Mxd3	3	17.039	15.88	10.756	10.539	11.99	12.629	12.508	12.534
Tspyl3	3	2.365	2.441	1.517	1.209	1.218	1.207	1.263	1.072
Poc1b	3	11.831	12.496	8.814	8.218	6.866	7.314	7.717	7.581
Hddc3	3	15.617	12.218	11.579	12.138	11.115	9.454	8.115	8.07
Galnt12	3	8.18	9.547	4.689	3.972	7.479	7.164	4.409	3.633
0610039K10Rik	3	51.427	45.117	30.32	30.916	36.689	35.882	35.041	35.195
Ganc	3	5.399	5.254	3.598	4.043	4.863	4.118	3.508	3.314
Arhgap15	3	13.562	12.256	8.973	9.054	6.888	6.855	5.937	6.302
Prkd3	3	13.435	13.335	9.804	8.985	9.189	8.598	9.582	9.705
Hpgd	3	47.229	48.716	10.95	11.263	2.679	3.131	1.254	1.381
Mvd	3	14.15	15.215	6.894	6.429	8.152	9.91	7.108	7.39
Stau2	3	13.055	12.899	10.65	9.983	12.639	10.641	8.396	8.034
Nnt	3	21.612	22.011	15.509	16.215	13.868	13.87	12.657	13.489
Mir1892	3	214.12	201.751	158.277	124.761	129.437	109.156	132.417	111.694
Depdc1b	3	6.171	6.446	3.815	3.59	4.397	5.886	4.905	3.762
Cyth4	3	199.284	200.124	160.235	164.802	149.652	157.06	131.034	128.819
Mir5114	3	54.021	78.575	6.38	11.329	20.158	22.668	6.497	4.372
S100a13	3	54.526	53.095	37.431	36.751	36.961	36.08	31.739	30.542
Nid2	3	5.084	5.411	2.743	3.193	3.596	3.655	3.386	3.9
Sc5d	3	18.336	16.413	10.576	9.15	7.458	7.321	7.645	8.162
Cnn2	3	19.424	21.137	12.773	13.77	12.672	10.821	8.111	7.99
Parvg	3	21.729	20.16	12.602	11.554	15.299	15.981	12.56	13.424
Mxd4	3	11.966	10.75	8.526	9.215	9.327	10.033	7.158	6.66
Slc44a2	3	20.27	22.391	18.964	18.084	11.146	12.45	17.299	18.589
Arf2	3	21.882	21.657	20.87	20.397	15.976	14.034	18.996	16.774
Ninj1	3	291.741	275.002	239.874	261.164	148.14	157.334	227.525	220.699
Cd33	3	10.129	8.579	8.167	7.081	4.995	4.551	7.414	7.654
Leprot	3	89.869	87.538	85.656	85.527	62.695	58.685	71.98	68.716
St3gal5	3	174.853	157.656	157.816	164.427	108.54	104.301	125.738	120.256
H2-T-ps	3	13.716	12.508	11.638	11.683	7.301	7.167	10.525	10.154
Pik3r6	3	5.203	4.843	4.707	4.338	3.206	3.45	4.383	4.44
Tlr4	3	24.396	23.167	21.175	22.12	16.703	14.171	20.562	19.378
Dcakd	3	17.406	17.987	14.837	15.912	8.18	10.256	13.36	14.795
Cnr2	3	9.769	8.126	8.428	7.788	3.485	3.901	5.712	5.439
Sypl	3	41.061	41.163	39.851	38.04	25.309	23.964	31.195	29.929
Arsk	3	6.564	5.807	6.201	5.654	4.382	3.563	4.959	4.59
1700037H04Rik	3	37.971	36.578	38.253	34.531	24.161	24.508	28.989	27.811
Tcf4	3	10.97	11.001	10.023	11	6.726	6.29	8.643	7.98
Ormdl1	3	24.827	23.164	21.479	24.32	17.907	15.821	19.504	19.986
Atp8b4	3	53.466	49.704	42.896	45.803	33.185	27.464	44.006	43.516
Plekhg2	3	2.323	2.799	2.519	2.231	1.312	1.128	1.788	1.836
Necap2	3	74.561	76.805	69.33	74.346	48.075	53.555	59.766	62.979
Aak1	3	4.125	4.227	3.92	4.158	3.196	2.794	3.456	3.438
Tle3	3	9.511	9.883	8.861	8.426	2.502	2.947	5.56	5.564
Cd180	3	116.911	121.904	113.49	116.286	60.743	53.858	79.003	79.628
Tnfrsf21	3	23.06	23.726	21.688	22.31	9.776	10.654	14.786	15.114
Creb5	3	6.531	5.682	5.146	5.212	3.929	3.799	5.271	5.221
Ppp1r13b	3	6.809	6.829	6.403	6.769	3.305	3.615	4.554	4.682
Klf3	3	17.087	15.556	14.538	16.63	7.518	9.424	11.505	10.487
Rassf4	3	55.266	48.4	43.607	44.382	30.624	30.025	42.475	42.75
Hps4	3	6.168	6.232	6.109	5.624	3.82	4.039	4.362	5.57
S100pbp	3	6.279	6.294	6.3	5.482	4.253	4.671	5.51	5.166
Itpkb	3	11.102	11.724	9.912	11.304	4.564	4.257	7.045	7.041
Nlrp3	3	33.867	33.872	29.658	30.969	11.724	12.928	21.791	23.124
App	3	210.593	215.694	193.461	204.731	112.143	119.416	158.579	162.053
C5ar1	3	139.567	143.55	123.571	123.126	46.761	51.692	93.806	94.526
Pnkp	3	24.943	24.523	23.404	23.135	13.487	16.338	19.955	18.623
Cln8	3	29.134	29.868	28.547	28.419	15.166	14.987	19.602	19.591
Man2b1	3	118.16	122.424	111.527	116.926	62.704	72.73	85.242	89.718
Tmem67	3	2.842	2.371	2.787	2.284	1.682	1.674	2.158	1.812
Akna	3	14.71	14.324	12.196	13.492	9.003	9.714	12.177	12.624
Tex2	3	10.77	10.873	10.809	9.753	5.749	5.731	7.612	7.37
Gyg	3	45.116	42.177	44.69	42.111	26.573	22.856	30.028	28.735
Cyp27a1	3	5.367	4.737	4.143	4.355	1.961	2.721	4.129	3.729
Wbp4	3	16.842	16.815	16.181	16.713	12.476	11.466	13.373	13.879
Zeb2os	3	15.342	13.903	12.397	14.196	5.21	6.016	8.489	9.543
Trp53i13	3	7.415	6.737	6.723	5.886	4.429	4.265	4.948	6.784
Wsb1	3	74.609	74.507	70.988	68.332	53.121	51.081	64.372	60.577
Rab3gap1	3	27.922	25.704	26.628	27.598	19.024	18.164	18.526	21.381
Wdfy3	3	13.857	14.029	11.838	14.012	8.879	8.707	10.893	11.741
Plek	3	168.003	163.765	160.343	161.73	36.07	30.939	75.363	73.177
Fam189b	3	4.116	4.633	4.32	3.63	1.816	1.788	2.776	3.159
Iqgap2	3	5.813	5.844	5.352	5.592	1.413	1.373	2.871	2.7
Slc7a7	3	42.363	45.405	42.131	42.55	12.687	12.65	22.42	23.624
Elk3	3	30.097	29.882	27.77	28.557	19.509	19.613	23.687	24.215
Zfp677	4	2.858	3.138	4.204	4.123	2.888	2.051	3.346	3.644
Trim26	4	15.338	18.243	21.158	19.483	14.813	13.94	18.633	18.412
Kctd18	4	4.599	4.885	6.475	5.891	4.318	4.109	4.812	5.82
Serpinb9	4	7.843	7.904	11.034	11.076	4.9	4.612	10.522	9.489
Havcr2	4	31.699	31.036	51.671	51.21	22.827	19.952	39.559	41.249
Zcchc2	4	12.782	11.922	14.744	16.445	9.586	10.409	13.65	14.606
Ubap1	4	24.368	25.721	31.387	32.59	20.357	23.458	28.241	27.441
Itgal	4	28.408	27.639	38.389	41.853	19.692	21.375	32.811	34.621
Fyb	4	97.003	104.111	119.246	122.502	68.448	75.381	116.603	117.195
Chil3	4	2.058	2.415	4.682	4.659	1.849	1.138	3.648	3.11
Fut7	4	3.225	2.531	4.171	4.186	2.813	2.764	3.324	3.389
Tmem220	4	3.081	2.666	4.557	4.313	2.56	2.659	3.244	3.617
Ddrgk1	4	45.782	44.591	58.821	56.774	40.215	43.512	51.781	51
Pwwp2b	4	11.259	11.493	20.234	20.604	10.775	11.575	12.13	13.244
Npc1	4	27.131	29.538	36.576	36.903	19.818	21.801	31.848	33.572
Gla	4	30.714	30.272	48.253	48.69	23.945	20.217	38.509	37.843
Gm5150	4	17.198	17.493	42.378	40.376	13.618	13.368	28.535	24.821
[truncated: 1,193 more rows]
