# Supplementary material for: Peroxiredoxin 1-Toll-like receptor 4-p65 axis inhibits receptor activator of nuclear factor kappa-B ligand-mediated osteoclast differentiation
Source: iScience. 2024 Nov 26;27(12):111455. doi: 10.1016/j.isci.2024.111455 (PMC11667055; doi:10.1016/j.isci.2024.111455)
Supplement: Table S2. Transcriptomic changes in PRDX1 treatment, related to Figure 3 [file mmc3.xlsx]

## Sheet: Sheet1
Table S2. Transcriptomic changes in PRDX1(PRDX1 + no RANKL condition) compared to control (no PRDX1 + no RANKL), related to Figure 3
Gene Name	MC vs MP FoldChange	MC vs MP adj p-value
Phospho1	0.940711	0.0277132
Myrf	2.38913	0.0221972
Hpse	0.721125	8.8165e-09
Snhg12	0.804359	0.00711175
Hilpda	1.37189	1.19548e-09
Cblb	0.910459	1.64792e-08
Ccr1	1.2953	2.26688e-14
Ifih1	0.633155	1.11545e-11
Nr1h3	1.94359	2.04424e-12
Tnip1	0.750286	1.01126e-09
Xdh	0.902169	2.02172e-41
Fabp7	2.53772	2.90033e-103
Tagln	0.619254	0.0246089
H2-Q6	1.58311	2.36517e-51
Rasgef1b	0.924488	6.6114e-24
Trib3	1.65808	2.34636e-15
Rasgrp1	3.32239	0.000441034
Rhoh	0.724794	0.00027833
Atp6v0d2	1.73849	3.28973e-40
1700071M16Rik	0.823835	9.61166e-06
Gadd45g	1.11462	4.00559e-08
Fgr	1.4535	1.68038e-07
Dapk1	0.598527	1.21924e-11
Sparc	0.779296	9.66511e-05
Grina	0.645982	1.30863e-17
Tnfrsf26	0.819691	0.000369418
Slc31a2	0.831788	5.84882e-13
Itgb7	0.92275	2.75712e-12
Acp5	1.22292	1.03703e-31
Dner	0.918639	0.0321539
Ldhb	1.05104	0.0042666
H2-Q2	1.16487	4.66408e-15
Clec4d	0.6345	1.84237e-30
Ifi204	0.985909	3.39149e-35
Itgax	1.41002	5.45848e-32
Ccr5	0.725227	8.66873e-30
Gng11	1.36014	1.25564e-06
Cpeb2	0.613577	8.17243e-09
Ly6a	1.09485	1.167e-41
Tnfaip3	1.32784	2.75882e-12
Sirpb1a	1.59952	1.76855e-09
Ccr9	1.9064	0.000410117
H2-K1	1.14231	1.5117e-96
Acod1	2.89002	2.01172e-41
Fkbp1b	0.602995	0.0194445
Mrgpre	1.21627	0.019878
Bhlhe40	1.39862	2.83504e-14
Tnfsfm13	0.605268	2.90612e-07
Plac8	3.15219	1.43067e-15
Creb3l1	0.688846	0.00638208
Serpinf1	1.29951	0.000380253
Prr5l	1.04584	1.94023e-05
Inhba	1.3413	0.00424615
Malat1	0.715045	4.27945e-15
Rragd	1.22595	0.000278786
Tgtp1	1.06219	0.00223826
Chpf	1.70299	0.0129458
Oasl2	0.752326	6.32225e-09
Ifit1	1.25875	7.93928e-29
Pltp	1.01715	3.73796e-37
Itga5	0.901326	5.70923e-33
Oit3	1.7082	3.38111e-12
Klf10	0.936436	8.03498e-20
Ppp1r12b	1.18879	8.43582e-12
Tmem104	0.600584	1.89918e-11
Col12a1	0.961474	0.0145556
Hgf	1.17156	9.16762e-05
Tent5c	0.886517	0.0360178
Lcn2	2.84105	0.00110084
Radx	0.688859	2.39541e-05
Il1rn	1.7636	1.71664e-59
F7	2.02913	0.0274192
Scarf1	0.868616	8.80221e-09
Rnf128	0.961018	6.4788e-68
Vegfa	1.02786	3.64697e-10
St18	1.36336	2.72191e-06
Rhob	0.608454	2.24874e-14
Glrx	0.995089	4.50672e-51
Eef1a2	1.71315	2.42251e-05
Treml2	1.55524	1.50383e-21
Fhad1	1.82277	0.0177466
Epn2	0.87378	0.0123207
Fpr2	1.49538	1.6196e-16
BC018473	2.33249	0.042414
Zbtb18	0.839318	1.89325e-09
Adgb	1.7244	0.0199979
Ass1	1.55875	9.68553e-37
Anpep	1.56384	3.28648e-67
Skil	1.52232	9.80442e-106
Fpr1	2.33043	2.11352e-36
Oasl1	1.3801	2.19064e-08
Stac2	1.02946	2.48514e-05
Ednrb	0.741493	0.00737485
H2-K2	0.982264	4.5533e-12
Ppfibp2	0.747111	0.000111473
Chic1	3.02464	0.00039781
Gdpd1	0.676667	9.90332e-06
Nupr1	0.828659	0.000135245
Gbp6	2.27057	8.55204e-12
Gm14085	0.926909	0.000262599
Il2rg	0.955972	3.14399e-27
Msrb1	0.646411	9.82114e-11
Socs3	1.52129	6.99364e-05
Hist1h2al	1.39618	0.0122508
Dmxl2	0.767628	3.78966e-10
Acta2	0.801899	7.97871e-05
Slamf8	1.85744	0.0410125
Sh2b2	0.807862	0.00189918
Fabp4	1.33693	5.75412e-07
Phf11a	0.643197	0.00743234
Msantd3	1.30981	0.000104796
Prokr1	1.07902	0.00102213
Ptger2	1.1596	5.56788e-12
Cav2	0.60716	7.6361e-14
Mgst1	0.848277	1.96029e-19
Ccl3	0.668679	7.22403e-09
Tgm2	1.07435	9.97822e-75
Ms4a7	1.9258	3.33188e-165
Apol9b	3.18065	5.87309e-12
Pakap	1.24212	5.82313e-08
Igf2bp2	1.10727	1.50744e-11
Plk2	1.23312	5.41018e-25
Tcf7l2	0.61398	0.00263575
Penk	1.10114	0.0164055
Gm21188	1.21594	6.39384e-20
Igfbp7	1.06546	0.0280921
Nfkbia	1.17091	4.21887e-32
Prss50	4.61271	7.47652e-05
Pmepa1	2.30884	4.76475e-22
Olfml3	1.59975	1.08862e-13
Tmeff1	2.80656	9.66823e-23
Fos	1.63083	4.33894e-52
Isg15	0.925459	5.71929e-17
Cxcl12	1.51259	0.0342861
Dio2	1.91585	0.00212303
Gbp10	2.89854	0.0253956
Adh7	1.67899	0.0315698
Eya4	0.861978	2.86723e-05
Zfas1	0.997968	7.68322e-08
Csf2rb	1.06175	1.90303e-59
Usp18	1.00057	1.29847e-21
Mmp12	2.08195	0
C77080	1.33873	8.81024e-08
Noct	1.0568	1.99716e-08
Cxcl3	4.5032	2.51911e-11
Ifit3b	1.1863	2.64995e-19
Ercc6	0.724205	0.000112323
Slc22a4	0.92072	5.09667e-05
Ctsl	1.4847	1.33067e-257
H2-Q7	2.39711	1.02879e-32
Syt6	1.72463	0.0418752
Clec4a1	1.32947	1.47888e-51
Adgrg5	2.51909	0.00516655
Ifi44	0.731186	1.00736e-22
Oas1g	0.857832	6.17207e-10
Ly6e	0.708332	8.84139e-38
Ifit3	1.33491	7.68291e-06
Daxx	0.630897	2.55273e-07
Ifi205	2.70886	8.53469e-18
Pvr	0.59915	0.00185212
Mthfs	0.848365	0.00386587
Cd72	0.654587	5.43703e-11
Cald1	1.00828	4.26816e-05
Gprc5a	1.88549	0.0297567
Ms4a6d	0.886745	1.28934e-58
Siglecf	2.6458	0.011241
Serpinb1c	1.03466	0.0432935
Rhov	2.25579	8.98395e-16
Htr2b	2.31377	6.16875e-13
Mcoln2	0.81738	2.9124e-07
Slc7a11	2.76869	9.61978e-79
F10	2.12365	0.00424615
Tnfsf8	0.941078	0.0200789
Zfp462	2.87194	0.00111543
Lhfpl2	0.683029	1.49268e-27
Ifi202b	0.80905	4.79673e-34
Gadd45b	0.870824	0.000522058
Cd22	1.57106	0.00710731
Acsl1	0.585658	8.10575e-09
Spib	1.68227	0.0104434
Mefv	1.94707	0.00290757
Csprs	1.16418	1.13066e-05
Bcl2a1d	1.17201	4.24957e-05
Ell2	1.52515	1.782e-80
Ptchd1	1.0561	2.53044e-05
Enc1	0.808174	1.71565e-07
Resf1	0.688671	3.55515e-14
Cebpb	0.747985	2.27818e-09
Col1a2	1.03848	0.000780826
Arhgap24	0.770285	0.00257097
Ankrd50	0.612178	0.00192506
Bcl2a1b	2.21754	1.93927e-68
Ch25h	0.804983	4.14851e-13
Trim30d	0.889526	9.84206e-17
S100a8	2.09235	1.23844e-07
Gsap	0.663597	2.71558e-08
Thbs2	1.59852	2.73618e-06
Egr2	1.38384	1.08722e-08
Sh3bgrl2	0.60782	4.02063e-05
Aig1	0.979693	2.27364e-08
Serpine1	0.902023	2.9483e-07
Hvcn1	0.664819	4.4586e-11
Prss46	3.57312	0.0146307
Pla2g7	0.979202	7.75412e-44
Wfdc17	0.921677	2.53636e-14
Cpeb1	1.44042	0.0188313
Slc13a3	1.80801	4.46291e-11
Trim30b	0.833845	0.0484497
Npy	2.48082	2.48038e-80
Cd200	2.10384	0.0332886
Hmga1b	0.600032	4.25965e-13
Aqp9	0.859846	0.00104169
Baiap2l1	2.20883	0.0054022
B2m	0.917345	1.40096e-91
Chil3	1.08939	0.00180969
Clmp	2.05665	2.68385e-18
Atf5	0.828213	1.32093e-13
Ptprn	1.30085	0.0296628
Fabp5	1.40557	9.39751e-93
Abtb2	1.2757	3.81071e-06
Mpo	1.34979	0.0102135
Cd84	0.661402	5.08975e-07
Clec4n	1.2109	1.00318e-10
Usp2	1.17946	3.93505e-07
Slpi	2.25873	1.33687e-12
Serpinb9b	2.57778	1.05165e-23
Pdgfc	2.19129	1.19216e-05
Nckap1	1.05697	0.0425213
Large1	0.850046	0.0135733
Slfn1	4.4407	1.41016e-32
Sdc1	0.954104	7.87985e-17
Marco	2.44583	3.02994e-81
Apoe	0.625473	5.87453e-27
Fgd6	0.638686	5.11056e-05
Dennd2a	1.29114	0.00583244
2510009E07Rik	0.675393	1.65863e-22
Tarm1	2.01926	0.0182019
Rai14	0.593789	0.000107617
Gm10499	0.971183	0.000102721
Fstl1	0.772638	0.0335276
Pik3r5	0.597806	5.64416e-17
St6galnac2	3.34279	0.0436803
Cyp2j6	1.1129	0.0474721
Car13	0.839741	6.22774e-11
Ifi208	1.94408	1.33987e-06
Gclm	0.647172	6.02485e-27
Gm5424	1.55672	6.61934e-36
Hp	2.08906	0.0270758
Oas1b	1.00131	0.00363445
Csf3r	1.07534	1.83132e-07
Cxcl1	2.20191	0.00108316
Hmga1	0.593455	1.19622e-13
Tm4sf19	1.60204	0.0037406
Serinc2	2.7039	0.00973925
Bst2	0.740678	1.8859e-20
Map4k3	0.763966	4.09628e-12
Gadd45a	1.62791	1.26756e-07
Ifi214	3.27743	4.36025e-11
Por	0.898494	5.67095e-34
Cfb	5.03951	1.15266e-251
Tnfsf12	0.603832	4.29327e-08
Ifi209	1.95517	9.22832e-11
Kcnn4	0.696055	2.6555e-20
Timp3	1.71801	6.35368e-06
H2-Q4	1.0883	1.92684e-65
Ly9	0.699259	6.75577e-22
Timp1	0.808475	0.0172781
Fscn1	1.74818	2.54824e-06
Clec2d	0.856699	3.731e-06
Axl	0.836617	2.30273e-15
Pianp	0.939953	8.41948e-07
Rab20	0.674908	0.00131889
Btg1	0.617551	2.22657e-13
Zhx2	1.03728	0.0322521
Trib1	0.767926	2.30624e-07
Fn1	0.795602	1.3447e-09
Sgk1	0.660589	6.67233e-13
Rilpl2	0.790609	4.4228e-09
Slamf7	1.46982	1.19274e-09
Traf1	1.18823	2.07723e-05
Gm5150	1.29095	1.5628e-19
Fbn1	0.95842	0.0272341
Gbp4	1.90507	1.97853e-06
Il1a	4.02379	0.016036
Sema3c	1.10403	0.0206244
Gcnt2	1.6857	0.00109091
Tmem86a	0.801937	4.00253e-17
Mx1	0.765365	3.79093e-11
Fblim1	0.675012	2.01991e-13
Nfkbiz	0.590265	0.00572968
Slco4a1	1.45717	9.12727e-05
Mir7676-1	1.13701	0.0188809
Fgfr1	2.25266	1.44253e-10
Gbp9	0.840159	2.05028e-15
P2rx4	0.819473	3.17487e-30
Abhd3	1.62934	0.0270073
Rbpms	1.19408	0.0140542
Tmem119	2.27322	0.00368882
Gsta3	1.80087	0.00011745
Src	2.50178	3.35414e-23
Folr2	0.855077	3.1087e-41
Vcan	1.18352	8.53343e-07
Mmp9	1.27839	0.0298436
H2-T10	0.729744	2.54631e-05
Phlpp1	0.590294	0.0253964
Hspa1a	1.63519	5.17473e-05
Ccl12	0.58961	0.00418412
Casp4	0.60283	0.00168219
Ccr3	2.71742	1.22095e-35
Il18bp	1.75942	1.13744e-10
Gpnmb	1.39606	1.35035e-240
Gbp3	0.958884	1.87195e-06
Cttn	1.33458	0.023494
Slfn5	0.675364	5.20518e-30
Ms4a4c	2.41061	3.34737e-134
Rgs1	1.28929	3.82811e-41
Trim13	0.750911	0.00854545
Tgif1	0.891995	7.51908e-17
Ezr	0.599278	5.0468e-11
Ccn2	1.27561	1.3969e-05
H2-L	0.908987	2.79708e-84
Mir7676-2	1.13701	0.0188809
Klra9	2.23935	0.04686
H2-T9	0.651191	5.82533e-15
Pld3	0.704256	4.0591e-29
Slc28a2	0.804949	7.4191e-09
Zc3h12d	0.680693	0.000150617
Tap1	0.778729	3.64778e-18
Nedd4	0.915578	0.000456491
Apol9a	2.78208	0.00264637
Cd38	2.00093	0.00603373
Ecm1	1.24139	2.48298e-26
H2-Q8	1.65887	5.65872e-22
Gpc1	0.701926	2.95345e-05
Dach1	3.28783	0.00409389
Bst1	1.45327	1.39641e-28
Vwf	1.44374	0.00810448
Manbal	0.586566	0.0272217
Cxcl16	1.3048	6.85209e-67
Rsad2	0.84216	0.00600929
Plpp3	2.12967	1.40821e-16
Ccl6	1.32777	1.06782e-108
Phf11d	0.947823	3.22975e-16
Lst1	0.612355	9.57158e-07
Akap2	1.24336	6.31813e-08
Ddx60	0.970928	3.07061e-20
Flrt2	1.44011	1.01218e-41
Npc2	0.653858	4.85264e-45
Ly6c2	1.55824	1.97603e-36
AA414768	0.595598	0.000592901
Arg1	3.89085	7.04125e-05
Trim46	1.5969	0.0128048
Havcr2	0.751707	7.53713e-23
Ctsh	0.780647	1.12091e-22
Cipc	0.691923	3.85612e-11
Il7r	1.16012	5.01686e-47
Ubc	0.605428	0.000767471
Hal	2.14387	3.21906e-164
Ccl2	0.708004	8.46595e-29
Tnfsf13	0.623355	0.00193944
Nfkbie	0.621262	0.00207787
Fcgr4	0.992084	8.84244e-15
Lgals3bp	0.744851	3.84204e-10
C3ar1	0.816775	1.86783e-75
Fabp3	0.945726	0.0202678
Slco3a1	1.34487	0.0223237
Lgals3	0.885323	1.54342e-84
Enpp4	1.53979	4.54762e-07
Arg2	1.81748	6.14837e-05
Zbp1	1.02819	7.84342e-19
Cxcr4	0.620493	1.58427e-07
Isg20	0.85499	0.020554
Aebp1	1.01919	0.00927591
Mmp27	0.853992	0.00705425
Slfn8	0.675622	1.44342e-17
Asns	0.68387	5.35097e-11
Fam20c	1.05443	1.09909e-51
Cd74	0.672648	1.38202e-18
Atf3	0.959157	2.94221e-32
Zmynd15	1.40618	4.20501e-27
Siglech	1.28436	0.00698403
Znfx1	0.733887	8.81127e-25
Tnf	0.873309	7.39941e-16
Plaur	0.595234	7.28627e-14
Tgtp2	0.861508	0.0041872
Soat2	1.70699	0.000244558
Rnf149	0.664097	1.2454e-22
Jag1	1.2461	1.7812e-25
Sbno2	0.68742	1.573e-15
Cdh1	2.42321	0.000422635
AW112010	0.856812	0.00622475
Gtpbp8	0.65275	0.00308659
Slc7a2	2.27634	1.50815e-36
Cmklr1	0.743781	2.64639e-08
Vcam1	1.94203	0.03171
Cd5l	1.21576	5.51266e-11
Bcar3	0.676691	1.59069e-06
Ifi211	0.82764	3.88744e-12
Id1	2.3165	4.91734e-112
Col8a1	1.02944	0.0228091
Ly6c1	1.42726	2.20474e-29
Cdh11	1.27552	0.0200314
Cers6	0.969316	6.19948e-39
Epb41l3	1.32585	0.0100864
Dusp1	1.47989	1.2111e-25
Phgdh	0.925854	1.06144e-06
Tmem221	0.749521	0.019737
Irs2	0.597468	0.0323989
Slc37a2	1.02496	7.30082e-58
Kdr	0.95429	0.000263833
Cnn3	1.3612	0.0296871
Ifit2	1.24429	1.47272e-10
H2-Q1	0.969326	9.82762e-11
Sqstm1	0.855715	4.87604e-59
Xylt2	0.805636	2.10333e-32
Irf7	1.84268	1.73172e-266
C2	1.62426	0.00698403
Cd300lf	1.02412	4.64389e-11
Dusp4	0.965374	6.11006e-16
Cebpa	0.865572	1.02228e-28
Cav1	2.6285	1.77879e-74
Tnc	1.0576	0.00292235
Gpr157	0.696088	3.84864e-05
H2-T23	1.00352	1.26901e-59
Csf1	1.02356	4.34753e-06
Gpr162	1.42632	0.00618406
H2-Q9	2.39711	1.02879e-32
Cxcr2	3.0238	0.000281521
1110002J07Rik	1.61871	0.0234375
Lrmda	0.840131	0.0132618
A530064D06Rik	0.807087	0.0117143
Slfn10-ps	0.867768	1.71788e-07
Ptger4	1.20726	2.69918e-11
Dpysl3	1.52076	0.00470286
Clec7a	1.22577	7.06189e-45
A230028O05Rik	1.28811	0.0324102
Zc3h12a	1.12042	5.95733e-09
Pde7b	0.86888	6.18474e-08
Btg3	0.759826	0.0173805
Pnpla7	0.658573	6.66196e-09
H2-M2	5.68281	7.86966e-06
Tnfrsf1b	0.762684	4.3741e-32
Slc3a2	0.731279	3.30415e-41
S100a9	2.2247	5.94585e-12
Saa3	4.4501	3.71815e-70
Plin2	0.999185	5.99045e-92
Igf2r	1.95663	5.51887e-47
Fmnl2	0.804817	2.15461e-07
H2-D1	0.931271	9.69562e-96
Procr	0.952033	1.12566e-06
Rmi2	1.18841	0.00376576
H2-Ab1	0.780007	5.34033e-07
Xaf1	0.724192	6.89433e-15
Bcl2a1a	3.62927	0.00111458
Sash1	0.615983	9.60442e-28
Il1rl2	2.30451	4.02284e-07
Siglec1	0.96237	2.8015e-14
Csf2rb2	1.60705	3.36414e-63
Kazald1	2.15056	0.0357751
Smpdl3a	0.95187	7.11514e-54
H2-T22	0.651874	1.82121e-15
Pwwp2b	0.877251	4.05071e-13
Sel1l3	0.609278	1.69796e-06
Lrrc4	1.29892	0.000795351
Slc6a8	1.04811	1.9129e-37
Gvin1	0.676218	0.00170346
Sirpb1c	1.79505	4.54516e-30
Slc15a3	0.767984	2.62766e-35
Cd200r1	0.688911	8.85074e-15
Ptges	1.89086	0.000156827
Mx2	0.809401	1.98872e-05
Thbs1	0.593865	0.000831851
Irf2bpl	0.619786	9.08536e-10
Apol7c	5.3649	0.00593288
Bgn	0.884989	1.40764e-06
Adamtsl5	0.69849	0.0481307
Myof	0.667205	1.07093e-36
Ccl5	4.3918	4.29021e-45
Arrdc4	1.60783	4.29454e-08
Slfn4	5.02739	3.93035e-57
Hspa1b	1.56784	6.13943e-08
Postn	1.32448	2.59059e-05
Naa80	0.907113	3.7535e-06
Vcpkmt	0.598425	0.00636921
Pdpn	3.04112	1.04666e-116
Ccl22	3.9131	6.67937e-05
Klra2	2.30973	1.98994e-12
Id2	1.90811	7.65342e-129
Helz2	0.899976	4.02903e-25
Ier3	1.02457	2.86847e-10
Dcstamp	1.3499	6.67915e-05
Slc27a1	0.64964	1.53694e-15
Carmil1	1.04694	0.000183783
Gm7334	0.763092	0.0171966
Gpr132	1.54032	0.0314344
Nkain1	1.68119	4.36372e-07
Stra6l	2.69903	1.66368e-10
Tmem26	1.57708	2.60009e-08
Gla	0.707275	2.93295e-21
Lipn	0.969252	0.0423233
Ccr7	4.15524	8.6378e-05
Col1a1	0.793038	1.03549e-06
Tmcc3	0.878223	1.54637e-10
Optn	0.61861	0.0263136
Col18a1	0.903973	2.84047e-11
Clcn7	0.650929	4.13248e-12
Ryk	0.681269	0.0102702
Ccl7	1.98381	2.0107e-39
Ptgs2	1.74017	0.0080345
P2ry10b	0.895547	2.4859e-12
Sept8	0.589349	1.23388e-12
Plekhn1	1.03427	3.88835e-07
Gprc5b	2.16851	0.0167346
Serpinh1	1.04779	1.28832e-06
Slc7a8	0.850141	5.51305e-45
Col5a1	1.04909	0.00139748
Sertad1	0.607525	0.000206048
Bcl3	0.84087	2.75736e-05
Cyth1	0.59684	4.92756e-08
Mmp13	2.80681	2.77605e-72
Adora2b	0.863613	8.40552e-05
Batf2	0.996556	0.0114705
Zdhhc24	0.663505	0.00788401
Il1b	4.21713	0.00086179
Rffl	0.719869	0.000137703
Ddit3	1.33227	4.88001e-18
Flrt3	3.04402	0.000177584
Slc39a2	2.05593	0.0314344
Bhlhe41	0.735837	3.06481e-09
AI606473	1.53476	0.0252547
Stat2	0.664233	0.000274208
Gm4951	0.952051	2.34791e-06
Ptk2	1.26896	5.07844e-11
Met	2.42956	1.00889e-42
Junb	1.2675	3.96461e-45
Oas3	0.895253	5.42482e-10
C3	2.03478	1.95458e-27
Ccn1	0.990551	0.0152668
Gm11127	0.949454	3.70461e-18
Ifi44l	0.589887	1.91906e-07
Slc48a1	0.610869	1.41789e-30
Adra1a	1.33733	3.67912e-06
Apba1	0.636216	0.00458814
Col5a2	1.03002	1.55742e-06
Lox	0.753984	0.00236017
Ctsz	0.589022	1.56713e-35
Sirpb1b	1.40599	2.55808e-07
Sema7a	2.51132	0.0194445
Smad7	1.17909	4.88368e-05
Hmox1	0.936337	1.13046e-79
Lims2	1.19524	0.0018392
Mmp14	4.00403	5.30199e-104
Smad6	2.12756	3.43906e-19
Cxcl2	1.42547	4.71691e-06
Cd274	2.15838	1.6894e-60
Ctss	1.14415	8.72486e-144
Myo10	0.621965	1.30899e-06
Id3	1.81564	7.87567e-96
Hyal1	1.36103	9.88947e-11
Gm4070	0.676218	0.00170346
Hsh2d	1.79008	0.00637539
Apobec1	0.704115	4.79741e-48
Mfap3l	0.658208	0.00177235
Ly6i	3.28057	0.0214823
Klf4	0.96646	2.47528e-06
9030619P08Rik	1.04359	0.000501137
Emilin1	-0.589877	2.55954e-08
St3gal6	-1.59444	1.09218e-07
Tmem273	-0.585182	4.0356e-07
Lix1	-2.55898	0.00756849
Herpud1	-0.61824	2.29964e-06
Itga6	-0.591574	7.85431e-26
Insig1	-1.1361	2.84905e-33
Epm2aip1	-0.717155	0.000220724
Cdkn2b	-1.12799	5.99965e-05
Lamb2	-0.680735	0.00980649
Acat1	-0.744529	1.23904e-15
Dhcr24	-1.2183	1.72992e-47
Pif1	-0.735383	6.05305e-05
Kif11	-0.664653	2.02834e-18
Cdc25c	-0.659199	0.00103703
Igf2bp3	-0.652063	0.0454423
Ndrg1	-0.921872	1.3791e-12
Pdk1	-0.759314	4.60804e-06
Oxct1	-0.680933	2.51803e-26
Parpbp	-0.669289	0.000177358
Tpbgl	-1.97963	1.53194e-16
Dennd2c	-0.734812	3.15513e-06
Nptxr	-0.966032	0.0145089
Mdm1	-0.632261	1.69518e-05
Cenpl	-0.601424	0.00101771
Sc5d	-0.778509	1.36145e-07
Rd3	-2.87767	0.00239865
2610203C22Rik	-0.696849	0.0202257
Mir5114	-2.86386	1.69796e-06
Psrc1	-0.966725	0.00231699
Dusp22	-0.77662	3.74628e-08
Sqle	-0.913959	2.4658e-28
Gpr34	-2.08155	7.72085e-09
Copz2	-0.878936	0.0085975
Serinc5	-0.675137	0.000764794
Cd28	-1.09125	4.0453e-05
Nid2	-0.78447	9.96745e-06
Srgap3	-0.931471	0.010891
Hivep3	-0.625349	0.0404682
Mvd	-1.10335	2.52706e-10
Itga8	-0.984751	1.58097e-15
Knl1	-0.623893	5.3696e-10
Notch4	-1.22692	0.00907148
Rasgrp3	-1.46	6.3092e-06
Rpl22l1	-0.636632	9.89339e-08
Kif20a	-0.609954	8.59717e-16
Mical1	-0.856501	6.38653e-11
Rubcnl	-0.847912	0.0433247
Tlr5	-1.72958	1.11039e-06
Wtip	-0.799878	0.00920671
Sh3pxd2a	-1.17912	1.89199e-25
Lsp1	-1.43124	1.38015e-92
Ccnb2	-0.852189	1.64268e-21
Hmgn5	-0.64795	2.6118e-05
Gpr183	-0.840421	7.32801e-20
Stk39	-0.679194	0.000146494
Lbr	-0.862563	2.27679e-30
Scd2	-2.82608	2.60022e-73
Tmc8	-0.6055	0.00207385
Ndnf	-1.13648	0.00495533
Lpcat4	-0.783543	1.18689e-08
Jup	-0.894769	0.0346835
Tpcn1	-0.606868	9.44263e-09
Fads2	-1.71849	2.4551e-58
Gmpr	-0.611231	0.00515771
Aldh1l1	-0.649926	0.00298318
Uggt1	-0.595701	2.34306e-21
Nsdhl	-0.632294	1.51585e-05
Cdhr3	-2.32322	0.00010159
Sorl1	-0.821143	1.18227e-10
Hpgd	-2.07211	1.62215e-78
Depdc1b	-0.728523	0.0012679
Camsap3	-1.13896	0.00155176
Ppfia4	-0.658349	0.000327219
Scd1	-3.0263	3.56074e-26
Tmem156	-0.639163	0.00357504
Kcnj10	-1.81439	1.17376e-37
Mlec	-0.840378	1.92052e-52
Pdp2	-0.696812	0.000174995
Tspan13	-0.787777	0.0374441
Cd81	-1.04616	2.04963e-59
Il18rap	-1.40868	0.00194175
Gcat	-0.902929	2.0747e-05
Fam217b	-0.721615	0.0200079
Mxd3	-0.588421	0.00268675
Hnrnpa3	-0.644324	4.43122e-08
Pimreg	-0.837328	4.99402e-12
Bub1b	-0.680332	8.98395e-16
Tox2	-2.84229	5.23271e-06
Fdps	-1.2608	1.8453e-49
Tmem176b	-0.872265	0.00295899
Gas6	-0.61996	7.32143e-30
Bid	-0.711219	1.32898e-12
Cep55	-0.664728	1.13043e-13
Hs3st1	-1.56077	0.0364468
Neurl1b	-0.969811	0.000187056
Galnt12	-0.991446	1.81728e-06
Bik	-1.42128	0.0121356
Lmnb1	-0.668858	5.87695e-22
Hsd17b7	-0.636001	7.41039e-05
P2ry13	-1.03131	1.13093e-09
Megf8	-0.599272	9.81317e-06
Knstrn	-0.650236	1.89918e-11
Cfh	-1.03958	6.26486e-23
Fam107b	-0.763294	1.84078e-14
Smpdl3b	-0.707665	9.22863e-07
Atg9b	-1.14207	0.012863
Emb	-1.16409	2.69948e-58
Traf3ip3	-0.6267	0.00172464
Nhsl2	-1.34981	1.4103e-05
Stab1	-0.690019	3.06551e-40
Acss1	-1.05594	4.05639e-14
Cenpm	-0.828978	0.00525507
H2-Q10	-1.00729	0.0305598
Stk26	-1.23201	2.49897e-08
Kcnk12	-1.28898	0.00712255
Map2k6	-0.752828	0.0497298
Ldlr	-0.789657	2.15037e-19
Frmd6	-0.656155	0.00146827
Cyp51	-1.14888	2.78968e-42
Nxpe5	-0.603576	0.000282748
H1f0	-0.750545	3.84476e-15
2610318N02Rik	-0.749847	0.01411
Megf9	-0.640404	0.0258961
Acaca	-0.652472	2.56606e-06
R74862	-0.810883	0.0200675
Cdc20	-0.587382	1.01713e-09
Anln	-0.59801	3.32195e-17
Mrc1	-1.08169	1.96126e-21
Tspyl3	-0.784775	0.0308105
Pcyt2	-0.752156	6.62101e-09
P2ry12	-1.45552	1.73148e-27
Gale	-0.617522	0.00476044
Ramp1	-1.38344	0.0471135
Utp14b	-1.05669	4.97697e-05
Olfm1	-0.786817	6.75112e-12
Kif14	-0.61866	1.15267e-05
Hmgb3	-0.614691	0.00020859
Rtn1	-1.26453	0.000535497
Cdca3	-0.777656	7.34848e-17
St6gal1	-0.827785	6.27772e-23
Cmah	-1.86215	1.20729e-07
Il1rl1	-2.36607	1.00852e-22
Stard4	-1.00917	1.04699e-25
Dgka	-0.971388	9.51514e-05
Abcb1b	-0.609248	3.27709e-05
Tspan32	-0.788654	0.00729687
Zdhhc2	-0.650649	1.04301e-06
Arhgap18	-0.800789	4.4183e-24
Spn	-1.12094	8.9438e-19
Arsb	-0.850278	2.16438e-51
Tmem123	-0.5856	1.35391e-20
Fgf11	-0.978947	0.00308659
Kpna2	-0.590527	9.737e-19
Angptl2	-0.712761	1.0928e-07
Selenoh	-0.742102	9.80243e-09
Tnfsf14	-1.06134	0.0220561
Cenpf	-0.87086	6.47542e-23
Serpinb10	-2.0054	8.69876e-07
Cdkn2c	-0.661903	3.12073e-13
Elovl6	-0.834228	1.38833e-07
Hmgcs1	-1.07623	1.09909e-51
Angptl7	-1.41819	0.0034135
F13a1	-1.76827	5.71993e-17
Pfkm	-0.661975	0.00137308
Aacs	-0.826457	2.28153e-11
Slc46a3	-0.885526	0.000233893
Sulf2	-1.13774	3.15332e-42
Cip2a	-0.600458	6.46918e-12
Ckap2	-0.585496	1.48559e-06
Cd244a	-1.67024	0.000402008
Cd163	-1.79176	1.13419e-21
Depdc1a	-0.867453	1.29406e-07
Lss	-0.850588	6.05824e-09
Ggt5	-1.59024	0.000618544
Snx25	-0.740496	6.75323e-05
Phlda3	-0.806995	0.00383591
Chn2	-0.810944	0.00114241
Pcyox1l	-0.65375	0.00793081
Hmmr	-0.794447	3.9173e-21
Aldh9a1	-0.781588	8.51899e-35
Acat2	-1.18659	4.88777e-15
Kyat3	-0.815805	0.0260435
Spc24	-0.626195	0.020304
Msmo1	-0.745735	3.33624e-24
Hmgb1	-0.601819	4.22582e-06
Atp13a3	-0.585229	3.97036e-18
Dhcr7	-0.613978	2.83538e-06
Ccnb1	-0.593553	5.56966e-14
Birc5	-0.626055	2.09942e-13
Dgkd	-0.594639	3.74052e-21
Nusap1	-0.627141	3.53481e-12
Cdkn3	-0.810976	5.54373e-05
Prc1	-0.636369	1.23927e-18
Slco2b1	-3.23569	2.49862e-131
2900026A02Rik	-0.995553	0.000339957
Smim10l2a	-2.40345	0.00993737
Jag2	-2.01159	3.44957e-08
Cenpa	-0.709001	1.11976e-12
Wdr6	-0.736396	1.22438e-06
Ephx1	-0.842437	0.00128629
Bahcc1	-0.767388	0.0143156
Hmgb2	-0.652988	1.84436e-21
Edil3	-0.838461	0.00622475
Fam214a	-0.716421	0.0385057
Slc2a6	-0.781209	6.06883e-06
Tnfrsf14	-0.83281	0.00509348
Kif2c	-0.681111	1.61484e-11
Hmgcr	-0.630416	4.55312e-17
Gas7	-0.821453	1.80709e-23
Arhgap26	-0.775945	6.88168e-05
Sdf2l1	-0.623647	1.88378e-16
Serinc3	-0.58741	2.0492e-38
Acsl3	-0.88238	8.41371e-15
Cx3cr1	-0.934492	3.74587e-42
Emp2	-0.645298	9.68394e-06
Eid1	-0.727331	7.11396e-28
Ckap2l	-0.652112	8.55204e-12
Mki67	-0.826213	5.40792e-14
Clec4b1	-0.757582	0.0318593
Mbnl1	-0.642957	4.58245e-34
Ptger3	-1.94745	0.049047
Mmd	-0.791443	1.07026e-21
Klhl23	-1.22194	0.000522088
Aspm	-0.85807	4.57071e-16
Arap2	-0.812752	3.47928e-08
Abhd15	-0.608663	0.0213024
Bank1	-1.0297	5.14496e-11
Acss2	-0.589529	0.000799054
Alox5	-1.39914	7.02237e-14
Smagp	-0.894831	2.15958e-09
Nxpe3	-1.29817	0.0166754
Cd300e	-1.0463	1.36319e-07
Slc25a23	-0.988582	0.000144458
Ankle1	-0.718288	0.00863003
Parvg	-0.75485	3.64435e-10
Ptgs1	-0.725424	3.46605e-08
Sncaip	-0.892475	0.0169917
Nuf2	-0.783737	1.06797e-16
Hdac9	-0.785462	0.00033923
St8sia4	-0.718546	2.14507e-13
Matn2	-0.760127	0.00231699
1700025G04Rik	-0.916795	2.68704e-12
Abcb4	-0.746704	2.90097e-07
Tbc1d16	-0.703789	0.00013302
Kif22	-0.670068	8.84191e-10
Il12rb2	-0.875947	1.09726e-07
Itgb3	-1.46596	2.79975e-07
Mbnl3	-1.04779	9.33704e-06
Fasn	-0.814162	5.01928e-17
Kif23	-0.810901	1.52624e-26
Nptx1	-1.04194	8.07018e-05
0610039K10Rik	-0.615192	4.66961e-06
Lifr	-1.17412	4.09628e-12
Sapcd2	-0.965561	4.8678e-05
Man1a	-0.627157	8.12102e-15
F630028O10Rik	-0.950689	0.00414087
Cdkn2a	-1.62728	0.000777542
Dync2h1	-0.865232	0.023817
Sort1	-0.640066	5.10403e-12
Idi1	-1.10282	6.03805e-17
Aldoc	-0.640696	0.00199622
Atp2a3	-1.22989	4.82697e-37
